# Supplementary material for: Enhancer RNA-mediated transcriptional regulation of TDP-43 during early neural lineage specification
Source: Anim Cells Syst (Seoul). 2026 Mar 26;30(1):320–41. doi: 10.1080/19768354.2026.2643998 (PMC13023014; doi:10.1080/19768354.2026.2643998)
Supplement: Jang_TDP43_Suppl_Table_1-5.xlsx [file TACS_A_2643998_SM7927.xlsx]

## Sheet: Table. S1 GEO Data Resource
Table. S1 Data for enhancer identification using ChIP-seq and GRO-seq. Public datasets were obtained from independent studies but all were generated using mESCs and NPCs of E14 or E14TG2a backgrounds, ensuring lineage consistency with the functional validation experiments.
REAGENT or RESOURCE	SOURCE	IDENTIFIER	DOI
Deposited Data
H3K27ac ChIP-seq (E14)	https://www.encodeproject.org/	GEO: GSM1000126	doi:10.1038/s41592-020-0907-8
H3K4me1 ChIP-seq (E14Tg2a)	https://www.encodeproject.org/	GEO: GSM4050822	doi:10.17989/ENCSR032JUI
H3K4me3 ChIP-seq (E14Tg2a)	https://www.encodeproject.org/	GEO: GSE206730	doi:10.1016/j.celrep.2023.112650
H3K27me3 ChIP-seq (E14Tg2a)	https://www.encodeproject.org/	GEO: GSM6347289,GSM6347290	doi:10.17989/ENCSR059MBO
ESRRB ChIP-seq (E14)	(Chronis et al ., 2017)	GEO: GSM2417188	doi:10.1016/j.cell.2016.12.016
Pol ll MNase ChIP-seq(E14Tg2a)	(Nocente et al ., 2024)	GEO: GSM6437307	doi: 10.1101/2022.09.15.507958
GRO-seq (E14)	(Tastemel M et al., 2017)	GEO: GSM2651156	doi:10.1016/j.scr.2017.11.012
NPC H3K27ac ChIP-seq	(Naoki et al., 2021)	GEO: GSM4885575, GSM4885576	doi:10.1101/2021.03.17.435905
NPC H3K4me1 ChIP-seq	(Naoki et al., 2021)	GEO: GSM4885567	doi:10.1101/2021.03.17.435905
NPC H3K4me3 ChIP-seq	(Naoki et al., 2021)	GEO: GSM4885583	doi:10.1101/2021.03.17.435905
NPC H3K27me3 ChIP-seq	(Naoki et al., 2021)	GEO: GSM4885591	doi:10.1101/2021.03.17.435905
Forebrain, Heart, Liver H3K27ac ChIP-seq	(Nord er al., 2013)	GEO: GSE52386	doi:10.1016/j.cell.2013.11.033

## Sheet: Table. S2 Analysis Resource
Table. S2 Data on software and algorithms for enhancer identification.
REAGENT or RESOURCE	SOURCE	IDENTIFIER
Software and Algorhitms
Microsoft Office Excel	https://microsoft.com	N/A
trim-galore	https://github.com/FelixKrueger/TrimGalore	v0.6.10
bowtie2	https://github.com/BenLangmead/bowtie2	v2.5.4
macs3	https://macs3-project.github.io/MACS/	v3.0.1
sambamba	https://lomereiter.github.io/sambamba/	v1.0.1
htseq	https://htseq.readthedocs.io/en/latest/	v2.0.5
samtools	https://github.com/pezmaster31/bamtools	v1.10
homer	http://homer.ucsd.edu/homer/	v4.11
deeptools	https://github.com/deeptools/deepTools	v3.5.5
Biorender	https://www.biorender.com/	N/A

## Sheet: Table. S3 Enhancer list
Table. S3 Identified enhancers from integrated analysis of ChIP-seq and GRO-seq data in mESC
#chrom	start	end	name	score	strand	thickStart	thickEnd	itemRGB	blockCount	blockSizes	blockStart	deepTools_group
chr1	183299141	183299595	chr1:183299141-183299595	.	.	183299141	183299595	0	1	454	183299140	enhancer
chrUn_JH584304	60189	60216	chrUn_JH584304:60189-60216	.	.	60189	60216	0	1	27	60183	enhancer
chr9	110946658	110947418	chr9:110946658-110947418	.	.	110946658	110947418	0	1	760	110946657	enhancer
chr11	3192926	3193102	chr11:3192926-3193102	.	.	3192926	3193102	0	1	176	3192923	enhancer
chr6	86526689	86526829	chr6:86526689-86526829	.	.	86526689	86526829	0	1	140	86526681	enhancer
chr2	180709294	180709498	chr2:180709294-180709498	.	.	180709294	180709498	0	1	204	180709293	enhancer
chr5	115489690	115490284	chr5:115489690-115490284	.	.	115489690	115490284	0	1	594	115489689	enhancer
chr16	23107968	23108452	chr16:23107968-23108452	.	.	23107968	23108452	0	1	484	23107966	enhancer
chr15	75085475	75087026	chr15:75085475-75087026	.	.	75085475	75087026	0	1	1551	75085468	enhancer
chr1	86525494	86526056	chr1:86525494-86526056	.	.	86525494	86526056	0	1	562	86525486	enhancer
chr5	25499283	25499296	chr5:25499283-25499296	.	.	25499283	25499296	0	1	13	25499281	enhancer
chr7	126502925	126502936	chr7:126502925-126502936	.	.	126502925	126502936	0	1	11	126502924	enhancer
chr19	4810549	4811098	chr19:4810549-4811098	.	.	4810549	4811098	0	1	549	4810545	enhancer
chr19	23132093	23137676	chr19:23132093-23137676	.	.	23132093	23137676	0	1	5583	23132091	enhancer
chr13	48546063	48546516	chr13:48546063-48546516	.	.	48546063	48546516	0	1	453	48546059	enhancer
chr17	34120400	34121246	chr17:34120400-34121246	.	.	34120400	34121246	0	1	846	34120397	enhancer
chr14	52020213	52020232	chr14:52020213-52020232	.	.	52020213	52020232	0	1	19	52020208	enhancer
chr1	178318009	178318652	chr1:178318009-178318652	.	.	178318009	178318652	0	1	643	178318008	enhancer
chr10	80148772	80149181	chr10:80148772-80149181	.	.	80148772	80149181	0	1	409	80148764	enhancer
chr18	65580730	65581917	chr18:65580730-65581917	.	.	65580730	65581917	0	1	1187	65580724	enhancer
chr19	3767921	3768801	chr19:3767921-3768801	.	.	3767921	3768801	0	1	880	3767918	enhancer
chr6	117907282	117907303	chr6:117907282-117907303	.	.	117907282	117907303	0	1	21	117907281	enhancer
chr2	166157487	166158484	chr2:166157487-166158484	.	.	166157487	166158484	0	1	997	166157486	enhancer
chr1	180925018	180925554	chr1:180925018-180925554	.	.	180925018	180925554	0	1	536	180925017	enhancer
chr4	145432440	145432710	chr4:145432440-145432710	.	.	145432440	145432710	0	1	270	145432439	enhancer
chr2	154425757	154426856	chr2:154425757-154426856	.	.	154425757	154426856	0	1	1099	154425756	enhancer
chr3	34650495	34652099	chr3:34650495-34652099	.	.	34650495	34652099	0	1	1604	34650492	enhancer
chr15	98993290	98993859	chr15:98993290-98993859	.	.	98993290	98993859	0	1	569	98993281	enhancer
chr4	141281149	141286264	chr4:141281149-141286264	.	.	141281149	141286264	0	1	5115	141281148	enhancer
chr7	16398715	16400695	chr7:16398715-16400695	.	.	16398715	16400695	0	1	1980	16398714	enhancer
chr5	123133716	123140545	chr5:123133716-123140545	.	.	123133716	123140545	0	1	6829	123133715	enhancer
chr3	8245242	8246639	chr3:8245242-8246639	.	.	8245242	8246639	0	1	1397	8245234	enhancer
chr15	81585327	81585713	chr15:81585327-81585713	.	.	81585327	81585713	0	1	386	81585319	enhancer
chr9	58279635	58281059	chr9:58279635-58281059	.	.	58279635	58281059	0	1	1424	58279630	enhancer
chr1	195241610	195241916	chr1:195241610-195241916	.	.	195241610	195241916	0	1	306	195241609	enhancer
chr11	54140022	54140729	chr11:54140022-54140729	.	.	54140022	54140729	0	1	707	54140017	enhancer
chr11	62508405	62513942	chr11:62508405-62513942	.	.	62508405	62513942	0	1	5537	62508399	enhancer
chr15	38077903	38078353	chr15:38077903-38078353	.	.	38077903	38078353	0	1	450	38077900	enhancer
chr4_GL456216_random	16658	17398	chr4_GL456216_random:16658-17398	.	.	16658	17398	0	1	740	16657	enhancer
chr13	55189252	55190271	chr13:55189252-55190271	.	.	55189252	55190271	0	1	1019	55189247	enhancer
chr12	4356338	4358734	chr12:4356338-4358734	.	.	4356338	4358734	0	1	2396	4356334	enhancer
chr18	40307968	40308363	chr18:40307968-40308363	.	.	40307968	40308363	0	1	395	40307964	enhancer
chr2	72979932	72979945	chr2:72979932-72979945	.	.	72979932	72979945	0	1	13	72979925	enhancer
chr7	110060642	110061201	chr7:110060642-110061201	.	.	110060642	110061201	0	1	559	110060641	enhancer
chrUn_JH584304	2394	2589	chrUn_JH584304:2394-2589	.	.	2394	2589	0	1	195	2392	enhancer
chr9	123924389	123925387	chr9:123924389-123925387	.	.	123924389	123925387	0	1	998	123924388	enhancer
chr5	118433834	118439493	chr5:118433834-118439493	.	.	118433834	118439493	0	1	5659	118433833	enhancer
chr11	3289646	3289956	chr11:3289646-3289956	.	.	3289646	3289956	0	1	310	3289643	enhancer
chr17	27553819	27556073	chr17:27553819-27556073	.	.	27553819	27556073	0	1	2254	27553817	enhancer
chr12	59039827	59040371	chr12:59039827-59040371	.	.	59039827	59040371	0	1	544	59039822	enhancer
chr11	8574018	8575738	chr11:8574018-8575738	.	.	8574018	8575738	0	1	1720	8574010	enhancer
chr13	55210282	55211577	chr13:55210282-55211577	.	.	55210282	55211577	0	1	1295	55210277	enhancer
chr11	97279776	97280075	chr11:97279776-97280075	.	.	97279776	97280075	0	1	299	97279767	enhancer
chr17	27037635	27044450	chr17:27037635-27044450	.	.	27037635	27044450	0	1	6815	27037633	enhancer
chr3	22077152	22077523	chr3:22077152-22077523	.	.	22077152	22077523	0	1	371	22077150	enhancer
chr18	3005186	3006002	chr18:3005186-3006002	.	.	3005186	3006002	0	1	816	3005183	enhancer
chr1	64121889	64122595	chr1:64121889-64122595	.	.	64121889	64122595	0	1	706	64121883	enhancer
chr10	80049601	80053064	chr10:80049601-80053064	.	.	80049601	80053064	0	1	3463	80049593	enhancer
chr10	99260909	99262730	chr10:99260909-99262730	.	.	99260909	99262730	0	1	1821	99260900	enhancer
chr10	128059482	128059940	chr10:128059482-128059940	.	.	128059482	128059940	0	1	458	128059481	enhancer
chr12	3427357	3427802	chr12:3427357-3427802	.	.	3427357	3427802	0	1	445	3427354	enhancer
chr10	22142257	22143077	chr10:22142257-22143077	.	.	22142257	22143077	0	1	820	22142255	enhancer
chr10	68135423	68137430	chr10:68135423-68137430	.	.	68135423	68137430	0	1	2007	68135417	enhancer
chr19	5845980	5851108	chr19:5845980-5851108	.	.	5845980	5851108	0	1	5128	5845975	enhancer
chr9	101074049	101074261	chr9:101074049-101074261	.	.	101074049	101074261	0	1	212	101074048	enhancer
chr7	3345817	3348063	chr7:3345817-3348063	.	.	3345817	3348063	0	1	2246	3345814	enhancer
chr15	81520831	81524754	chr15:81520831-81524754	.	.	81520831	81524754	0	1	3923	81520823	enhancer
chr19	61224883	61227917	chr19:61224883-61227917	.	.	61224883	61227917	0	1	3034	61224877	enhancer
chrUn_JH584304	37285	37545	chrUn_JH584304:37285-37545	.	.	37285	37545	0	1	260	37282	enhancer
chr2	84741678	84744728	chr2:84741678-84744728	.	.	84741678	84744728	0	1	3050	84741670	enhancer
chr11	69670831	69671922	chr11:69670831-69671922	.	.	69670831	69671922	0	1	1091	69670825	enhancer
chr11	7423804	7424369	chr11:7423804-7424369	.	.	7423804	7424369	0	1	565	7423797	enhancer
chr11	72607761	72608426	chr11:72607761-72608426	.	.	72607761	72608426	0	1	665	72607754	enhancer
chr9	124422482	124422750	chr9:124422482-124422750	.	.	124422482	124422750	0	1	268	124422481	enhancer
chr18	20943915	20944114	chr18:20943915-20944114	.	.	20943915	20944114	0	1	199	20943913	enhancer
chr6	136467749	136472024	chr6:136467749-136472024	.	.	136467749	136472024	0	1	4275	136467748	enhancer
chr11	69580859	69582021	chr11:69580859-69582021	.	.	69580859	69582021	0	1	1162	69580853	enhancer
chr1	36986249	36989236	chr1:36986249-36989236	.	.	36986249	36989236	0	1	2987	36986246	enhancer
chr1	178335728	178337314	chr1:178335728-178337314	.	.	178335728	178337314	0	1	1586	178335727	enhancer
chr12	8640779	8641065	chr12:8640779-8641065	.	.	8640779	8641065	0	1	286	8640771	enhancer
chr11	8575918	8577344	chr11:8575918-8577344	.	.	8575918	8577344	0	1	1426	8575910	enhancer
chr7	141047942	141048391	chr7:141047942-141048391	.	.	141047942	141048391	0	1	449	141047941	enhancer
chr9	110947620	110950518	chr9:110947620-110950518	.	.	110947620	110950518	0	1	2898	110947619	enhancer
chr15	59082526	59083134	chr15:59082526-59083134	.	.	59082526	59083134	0	1	608	59082521	enhancer
chr9	124424287	124426161	chr9:124424287-124426161	.	.	124424287	124426161	0	1	1874	124424286	enhancer
chr10	68137646	68138867	chr10:68137646-68138867	.	.	68137646	68138867	0	1	1221	68137640	enhancer
chr17	66478220	66485860	chr17:66478220-66485860	.	.	66478220	66485860	0	1	7640	66478214	enhancer
chr6	148945357	148945969	chr6:148945357-148945969	.	.	148945357	148945969	0	1	612	148945356	enhancer
chr19	5490955	5491743	chr19:5490955-5491743	.	.	5490955	5491743	0	1	788	5490950	enhancer
chr15	102404522	102405691	chr15:102404522-102405691	.	.	102404522	102405691	0	1	1169	102404521	enhancer
chr1	180888877	180890720	chr1:180888877-180890720	.	.	180888877	180890720	0	1	1843	180888876	enhancer
chr10	43477862	43478639	chr10:43477862-43478639	.	.	43477862	43478639	0	1	777	43477858	enhancer
chr7	80129329	80131793	chr7:80129329-80131793	.	.	80129329	80131793	0	1	2464	80129321	enhancer
chr19	45649896	45650283	chr19:45649896-45650283	.	.	45649896	45650283	0	1	387	45649892	enhancer
chr8	70538938	70539174	chr8:70538938-70539174	.	.	70538938	70539174	0	1	236	70538931	enhancer
chr1	166123367	166125187	chr1:166123367-166125187	.	.	166123367	166125187	0	1	1820	166123366	enhancer
chr2	181917356	181918146	chr2:181917356-181918146	.	.	181917356	181918146	0	1	790	181917355	enhancer
chr11	75460709	75461038	chr11:75460709-75461038	.	.	75460709	75461038	0	1	329	75460702	enhancer
chr7	45460386	45462893	chr7:45460386-45462893	.	.	45460386	45462893	0	1	2507	45460382	enhancer
chr11	77686639	77688053	chr11:77686639-77688053	.	.	77686639	77688053	0	1	1414	77686632	enhancer
chr2	180255990	180256878	chr2:180255990-180256878	.	.	180255990	180256878	0	1	888	180255989	enhancer
chr10	61414713	61417471	chr10:61414713-61417471	.	.	61414713	61417471	0	1	2758	61414707	enhancer
chr7	133121078	133122982	chr7:133121078-133122982	.	.	133121078	133122982	0	1	1904	133121077	enhancer
chr16	4880673	4881192	chr16:4880673-4881192	.	.	4880673	4881192	0	1	519	4880669	enhancer
chr4	33247910	33248286	chr4:33247910-33248286	.	.	33247910	33248286	0	1	376	33247907	enhancer
chr2	18056228	18057345	chr2:18056228-18057345	.	.	18056228	18057345	0	1	1117	18056227	enhancer
chr1	180887274	180888679	chr1:180887274-180888679	.	.	180887274	180888679	0	1	1405	180887273	enhancer
chr1	63440982	63443366	chr1:63440982-63443366	.	.	63440982	63443366	0	1	2384	63440976	enhancer
chr17	14817590	14818050	chr17:14817590-14818050	.	.	14817590	14818050	0	1	460	14817589	enhancer
chr5	117395643	117396698	chr5:117395643-117396698	.	.	117395643	117396698	0	1	1055	117395642	enhancer
chr11	86358096	86358280	chr11:86358096-86358280	.	.	86358096	86358280	0	1	184	86358088	enhancer
chr12	38778830	38779405	chr12:38778830-38779405	.	.	38778830	38779405	0	1	575	38778827	enhancer
chr19	6364190	6364792	chr19:6364190-6364792	.	.	6364190	6364792	0	1	602	6364184	enhancer
chr13	44729252	44730273	chr13:44729252-44730273	.	.	44729252	44730273	0	1	1021	44729248	enhancer
chr7	3585664	3586392	chr7:3585664-3586392	.	.	3585664	3586392	0	1	728	3585661	enhancer
chr5	33535858	33537059	chr5:33535858-33537059	.	.	33535858	33537059	0	1	1201	33535855	enhancer
chr11	96006444	96008645	chr11:96006444-96008645	.	.	96006444	96008645	0	1	2201	96006435	enhancer
chr15	88709109	88711415	chr15:88709109-88711415	.	.	88709109	88711415	0	1	2306	88709101	enhancer
chr6	122701112	122704575	chr6:122701112-122704575	.	.	122701112	122704575	0	1	3463	122701111	enhancer
chr7	19823255	19824252	chr7:19823255-19824252	.	.	19823255	19824252	0	1	997	19823254	enhancer
chr4	129230389	129233824	chr4:129230389-129233824	.	.	129230389	129233824	0	1	3435	129230388	enhancer
chr2	32962212	32962800	chr2:32962212-32962800	.	.	32962212	32962800	0	1	588	32962209	enhancer
chr10	67096021	67096487	chr10:67096021-67096487	.	.	67096021	67096487	0	1	466	67096015	enhancer
chr2	169006069	169006703	chr2:169006069-169006703	.	.	169006069	169006703	0	1	634	169006068	enhancer
chr4	98727254	98728112	chr4:98727254-98728112	.	.	98727254	98728112	0	1	858	98727245	enhancer
chr2	147013499	147013814	chr2:147013499-147013814	.	.	147013499	147013814	0	1	315	147013498	enhancer
chr11	58102552	58103469	chr11:58102552-58103469	.	.	58102552	58103469	0	1	917	58102547	enhancer
chr9	40798028	40800775	chr9:40798028-40800775	.	.	40798028	40800775	0	1	2747	40798024	enhancer
chr18	5011889	5012225	chr18:5011889-5012225	.	.	5011889	5012225	0	1	336	5011884	enhancer
chr3	97159277	97159540	chr3:97159277-97159540	.	.	97159277	97159540	0	1	263	97159268	enhancer
chr8	106892259	106893092	chr8:106892259-106893092	.	.	106892259	106893092	0	1	833	106892258	enhancer
chr4	133810925	133817729	chr4:133810925-133817729	.	.	133810925	133817729	0	1	6804	133810924	enhancer
chr6	67111742	67114665	chr6:67111742-67114665	.	.	67111742	67114665	0	1	2923	67111736	enhancer
chr12	109946817	109950777	chr12:109946817-109950777	.	.	109946817	109950777	0	1	3960	109946816	enhancer
chr1	86358485	86358954	chr1:86358485-86358954	.	.	86358485	86358954	0	1	469	86358477	enhancer
chr7	19272354	19273116	chr7:19272354-19273116	.	.	19272354	19273116	0	1	762	19272353	enhancer
chr13	3372984	3373709	chr13:3372984-3373709	.	.	3372984	3373709	0	1	725	3372981	enhancer
chr12	110446633	110446723	chr12:110446633-110446723	.	.	110446633	110446723	0	1	90	110446632	enhancer
chr14	70633738	70635547	chr14:70633738-70635547	.	.	70633738	70635547	0	1	1809	70633731	enhancer
chr5	23432410	23433852	chr5:23432410-23433852	.	.	23432410	23433852	0	1	1442	23432408	enhancer
chr16	17219718	17221425	chr16:17219718-17221425	.	.	17219718	17221425	0	1	1707	17219717	enhancer
chr18	36559953	36560102	chr18:36559953-36560102	.	.	36559953	36560102	0	1	149	36559950	enhancer
chr5	108077273	108077664	chr5:108077273-108077664	.	.	108077273	108077664	0	1	391	108077272	enhancer
chr3	95649424	95656275	chr3:95649424-95656275	.	.	95649424	95656275	0	1	6851	95649415	enhancer
chr1	86501855	86504093	chr1:86501855-86504093	.	.	86501855	86504093	0	1	2238	86501847	enhancer
chr17	29489625	29490276	chr17:29489625-29490276	.	.	29489625	29490276	0	1	651	29489623	enhancer
chr4	55475591	55479731	chr4:55475591-55479731	.	.	55475591	55479731	0	1	4140	55475586	enhancer
chr6	122606503	122609586	chr6:122606503-122609586	.	.	122606503	122609586	0	1	3083	122606502	enhancer
chr12	86501695	86506632	chr12:86501695-86506632	.	.	86501695	86506632	0	1	4937	86501687	enhancer
chr1	36982831	36985887	chr1:36982831-36985887	.	.	36982831	36985887	0	1	3056	36982828	enhancer
chr19	8819901	8820756	chr19:8819901-8820756	.	.	8819901	8820756	0	1	855	8819893	enhancer
chr8	65045946	65046770	chr8:65045946-65046770	.	.	65045946	65046770	0	1	824	65045940	enhancer
chr5	53556279	53556926	chr5:53556279-53556926	.	.	53556279	53556926	0	1	647	53556274	enhancer
chr15	77354605	77355408	chr15:77354605-77355408	.	.	77354605	77355408	0	1	803	77354598	enhancer
chr17	45455927	45460503	chr17:45455927-45460503	.	.	45455927	45460503	0	1	4576	45455923	enhancer
chr17	70826858	70832058	chr17:70826858-70832058	.	.	70826858	70832058	0	1	5200	70826851	enhancer
chr7	63955614	63959006	chr7:63955614-63959006	.	.	63955614	63959006	0	1	3392	63955608	enhancer
chr15	88707134	88708928	chr15:88707134-88708928	.	.	88707134	88708928	0	1	1794	88707126	enhancer
chr18	65564944	65565772	chr18:65564944-65565772	.	.	65564944	65565772	0	1	828	65564938	enhancer
chr9	65629075	65630081	chr9:65629075-65630081	.	.	65629075	65630081	0	1	1006	65629069	enhancer
chr11	88047873	88048755	chr11:88047873-88048755	.	.	88047873	88048755	0	1	882	88047865	enhancer
chr6	125163837	125165272	chr6:125163837-125165272	.	.	125163837	125165272	0	1	1435	125163836	enhancer
chr1	156668926	156669714	chr1:156668926-156669714	.	.	156668926	156669714	0	1	788	156668925	enhancer
chr5	149183504	149184059	chr5:149183504-149184059	.	.	149183504	149184059	0	1	555	149183503	enhancer
chr16	30646402	30646704	chr16:30646402-30646704	.	.	30646402	30646704	0	1	302	30646399	enhancer
chr8	116671820	116675203	chr8:116671820-116675203	.	.	116671820	116675203	0	1	3383	116671819	enhancer
chr17	6827420	6828854	chr17:6827420-6828854	.	.	6827420	6828854	0	1	1434	6827414	enhancer
chr11	102297284	102297993	chr11:102297284-102297993	.	.	102297284	102297993	0	1	709	102297283	enhancer
chr9	58269968	58279404	chr9:58269968-58279404	.	.	58269968	58279404	0	1	9436	58269963	enhancer
chr11	6893831	6895137	chr11:6893831-6895137	.	.	6893831	6895137	0	1	1306	6893825	enhancer
chr2	20663999	20673376	chr2:20663999-20673376	.	.	20663999	20673376	0	1	9377	20663997	enhancer
chr11	102318371	102318595	chr11:102318371-102318595	.	.	102318371	102318595	0	1	224	102318370	enhancer
chr3	88951033	88951197	chr3:88951033-88951197	.	.	88951033	88951197	0	1	164	88951025	enhancer
chr11	88137797	88141505	chr11:88137797-88141505	.	.	88137797	88141505	0	1	3708	88137789	enhancer
chr3	68491021	68493680	chr3:68491021-68493680	.	.	68491021	68493680	0	1	2659	68491015	enhancer
chr1	36013264	36016343	chr1:36013264-36016343	.	.	36013264	36016343	0	1	3079	36013261	enhancer
chr14	20215301	20217442	chr14:20215301-20217442	.	.	20215301	20217442	0	1	2141	20215299	enhancer
chr1	60851204	60851841	chr1:60851204-60851841	.	.	60851204	60851841	0	1	637	60851198	enhancer
chr9	35421169	35421367	chr9:35421169-35421367	.	.	35421169	35421367	0	1	198	35421166	enhancer
chr18	61625308	61629847	chr18:61625308-61629847	.	.	61625308	61629847	0	1	4539	61625302	enhancer
chr4	127021801	127022323	chr4:127021801-127022323	.	.	127021801	127022323	0	1	522	127021800	enhancer
chr7	27306480	27311260	chr7:27306480-27311260	.	.	27306480	27311260	0	1	4780	27306478	enhancer
chr1	86306936	86312969	chr1:86306936-86312969	.	.	86306936	86312969	0	1	6033	86306928	enhancer
chr11	20231327	20232544	chr11:20231327-20232544	.	.	20231327	20232544	0	1	1217	20231325	enhancer
chr9	44603710	44604391	chr9:44603710-44604391	.	.	44603710	44604391	0	1	681	44603706	enhancer
chr11	69996266	69996440	chr11:69996266-69996440	.	.	69996266	69996440	0	1	174	69996260	enhancer
chr12	108792251	108792738	chr12:108792251-108792738	.	.	108792251	108792738	0	1	487	108792250	enhancer
chr6	100376101	100378138	chr6:100376101-100378138	.	.	100376101	100378138	0	1	2037	100376100	enhancer
chr4	141286564	141293681	chr4:141286564-141293681	.	.	141286564	141293681	0	1	7117	141286563	enhancer
chr6	121110197	121110386	chr6:121110197-121110386	.	.	121110197	121110386	0	1	189	121110196	enhancer
chr6	122811140	122811677	chr6:122811140-122811677	.	.	122811140	122811677	0	1	537	122811139	enhancer
chr2	165967165	165971406	chr2:165967165-165971406	.	.	165967165	165971406	0	1	4241	165967164	enhancer
chr15	77866159	77867280	chr15:77866159-77867280	.	.	77866159	77867280	0	1	1121	77866152	enhancer
chr10	19208302	19208698	chr10:19208302-19208698	.	.	19208302	19208698	0	1	396	19208301	enhancer
chr11	98959653	98959970	chr11:98959653-98959970	.	.	98959653	98959970	0	1	317	98959644	enhancer
chr17	30598544	30599206	chr17:30598544-30599206	.	.	30598544	30599206	0	1	662	30598541	enhancer
chr15	99420459	99421397	chr15:99420459-99421397	.	.	99420459	99421397	0	1	938	99420450	enhancer
chr3	89798184	89800183	chr3:89798184-89800183	.	.	89798184	89800183	0	1	1999	89798176	enhancer
chr11	77981926	77982315	chr11:77981926-77982315	.	.	77981926	77982315	0	1	389	77981919	enhancer
chr14	52021233	52023950	chr14:52021233-52023950	.	.	52021233	52023950	0	1	2717	52021228	enhancer
chr9	114583861	114586500	chr9:114583861-114586500	.	.	114583861	114586500	0	1	2639	114583860	enhancer
chr15	88862694	88868888	chr15:88862694-88868888	.	.	88862694	88868888	0	1	6194	88862686	enhancer
chr14	27271370	27273928	chr14:27271370-27273928	.	.	27271370	27273928	0	1	2558	27271368	enhancer
chr12	80945999	80946116	chr12:80945999-80946116	.	.	80945999	80946116	0	1	117	80945991	enhancer
chr11	62457832	62457940	chr11:62457832-62457940	.	.	62457832	62457940	0	1	108	62457826	enhancer
chr4	106839144	106841081	chr4:106839144-106841081	.	.	106839144	106841081	0	1	1937	106839143	enhancer
chr4	136246797	136247456	chr4:136246797-136247456	.	.	136246797	136247456	0	1	659	136246796	enhancer
chr2	165807510	165809958	chr2:165807510-165809958	.	.	165807510	165809958	0	1	2448	165807509	enhancer
chr7	133123983	133125219	chr7:133123983-133125219	.	.	133123983	133125219	0	1	1236	133123982	enhancer
chr17	35500127	35505531	chr17:35500127-35505531	.	.	35500127	35505531	0	1	5404	35500124	enhancer
chr7	29980625	29983454	chr7:29980625-29983454	.	.	29980625	29983454	0	1	2829	29980623	enhancer
chr5	118443400	118447961	chr5:118443400-118447961	.	.	118443400	118447961	0	1	4561	118443399	enhancer
chr17	80636141	80636600	chr17:80636141-80636600	.	.	80636141	80636600	0	1	459	80636133	enhancer
chr5	129019347	129019655	chr5:129019347-129019655	.	.	129019347	129019655	0	1	308	129019346	enhancer
chr3	95672053	95676859	chr3:95672053-95676859	.	.	95672053	95676859	0	1	4806	95672044	enhancer
chr7	24850733	24851118	chr7:24850733-24851118	.	.	24850733	24851118	0	1	385	24850731	enhancer
chr4	148084399	148087563	chr4:148084399-148087563	.	.	148084399	148087563	0	1	3164	148084398	enhancer
chr5	109550743	109558492	chr5:109550743-109558492	.	.	109550743	109558492	0	1	7749	109550742	enhancer
chr7	3198401	3213666	chr7:3198401-3213666	.	.	3198401	3213666	0	1	15265	3198398	enhancer
chr11	97657100	97662911	chr11:97657100-97662911	.	.	97657100	97662911	0	1	5811	97657091	enhancer
chr1	166125489	166127397	chr1:166125489-166127397	.	.	166125489	166127397	0	1	1908	166125488	enhancer
chr19	5803172	5805056	chr19:5803172-5805056	.	.	5803172	5805056	0	1	1884	5803167	enhancer
chr17	70750163	70752448	chr17:70750163-70752448	.	.	70750163	70752448	0	1	2285	70750156	enhancer
chr7	45053834	45054186	chr7:45053834-45054186	.	.	45053834	45054186	0	1	352	45053830	enhancer
chr7	110164265	110165244	chr7:110164265-110165244	.	.	110164265	110165244	0	1	979	110164264	enhancer
chr8	68419816	68420470	chr8:68419816-68420470	.	.	68419816	68420470	0	1	654	68419810	enhancer
chr5	104434216	104434610	chr5:104434216-104434610	.	.	104434216	104434610	0	1	394	104434215	enhancer
chr11	70653318	70654149	chr11:70653318-70654149	.	.	70653318	70654149	0	1	831	70653311	enhancer
chr3	22075355	22076151	chr3:22075355-22076151	.	.	22075355	22076151	0	1	796	22075353	enhancer
chr5	104442065	104442939	chr5:104442065-104442939	.	.	104442065	104442939	0	1	874	104442064	enhancer
chr7	80025314	80025727	chr7:80025314-80025727	.	.	80025314	80025727	0	1	413	80025306	enhancer
chr11	52358920	52360350	chr11:52358920-52360350	.	.	52358920	52360350	0	1	1430	52358915	enhancer
chr17	13657682	13660575	chr17:13657682-13660575	.	.	13657682	13660575	0	1	2893	13657681	enhancer
chr14	105897319	105899470	chr14:105897319-105899470	.	.	105897319	105899470	0	1	2151	105897318	enhancer
chr11	95310916	95311554	chr11:95310916-95311554	.	.	95310916	95311554	0	1	638	95310907	enhancer
chr5	135657599	135658255	chr5:135657599-135658255	.	.	135657599	135658255	0	1	656	135657598	enhancer
chr9	21724076	21724193	chr9:21724076-21724193	.	.	21724076	21724193	0	1	117	21724074	enhancer
chr1	86504251	86505507	chr1:86504251-86505507	.	.	86504251	86505507	0	1	1256	86504243	enhancer
chr17	35837299	35837800	chr17:35837299-35837800	.	.	35837299	35837800	0	1	501	35837296	enhancer
chr3	103206416	103207879	chr3:103206416-103207879	.	.	103206416	103207879	0	1	1463	103206415	enhancer
chrX	101084536	101084904	chrX:101084536-101084904	.	.	101084536	101084904	0	1	368	101084535	enhancer
chr8	72334592	72336290	chr8:72334592-72336290	.	.	72334592	72336290	0	1	1698	72334585	enhancer
chr18	35022080	35023791	chr18:35022080-35023791	.	.	35022080	35023791	0	1	1711	35022077	enhancer
chr3	34754687	34763352	chr3:34754687-34763352	.	.	34754687	34763352	0	1	8665	34754684	enhancer
chr19	3842607	3843808	chr19:3842607-3843808	.	.	3842607	3843808	0	1	1201	3842604	enhancer
chr15	36791765	36794037	chr15:36791765-36794037	.	.	36791765	36794037	0	1	2272	36791762	enhancer
chr7	112691349	112692547	chr7:112691349-112692547	.	.	112691349	112692547	0	1	1198	112691348	enhancer
chr2	117120220	117120570	chr2:117120220-117120570	.	.	117120220	117120570	0	1	350	117120219	enhancer
chr5	33019316	33020314	chr5:33019316-33020314	.	.	33019316	33020314	0	1	998	33019313	enhancer
chr1	133693160	133694484	chr1:133693160-133694484	.	.	133693160	133694484	0	1	1324	133693159	enhancer
chr8	122522059	122525838	chr8:122522059-122525838	.	.	122522059	122525838	0	1	3779	122522058	enhancer
chr19	5805219	5811550	chr19:5805219-5811550	.	.	5805219	5811550	0	1	6331	5805214	enhancer
chr13	23739307	23741248	chr13:23739307-23741248	.	.	23739307	23741248	0	1	1941	23739305	enhancer
chr2	154613868	154614453	chr2:154613868-154614453	.	.	154613868	154614453	0	1	585	154613867	enhancer
chr6	113075316	113076743	chr6:113075316-113076743	.	.	113075316	113076743	0	1	1427	113075315	enhancer
chr13	21779542	21780124	chr13:21779542-21780124	.	.	21779542	21780124	0	1	582	21779540	enhancer
chr8	120335177	120338453	chr8:120335177-120338453	.	.	120335177	120338453	0	1	3276	120335176	enhancer
chr5	64802378	64803022	chr5:64802378-64803022	.	.	64802378	64803022	0	1	644	64802372	enhancer
chr2	29819984	29820508	chr2:29819984-29820508	.	.	29819984	29820508	0	1	524	29819982	enhancer
chr6	51468284	51469344	chr6:51468284-51469344	.	.	51468284	51469344	0	1	1060	51468279	enhancer
chr4	46451426	46453212	chr4:46451426-46453212	.	.	46451426	46453212	0	1	1786	46451422	enhancer
chr11	102408017	102408471	chr11:102408017-102408471	.	.	102408017	102408471	0	1	454	102408016	enhancer
chr7	34654898	34655008	chr7:34654898-34655008	.	.	34654898	34655008	0	1	110	34654895	enhancer
chr10	82354268	82354612	chr10:82354268-82354612	.	.	82354268	82354612	0	1	344	82354260	enhancer
chr5	64804023	64804591	chr5:64804023-64804591	.	.	64804023	64804591	0	1	568	64804017	enhancer
chr12	80626538	80627349	chr12:80626538-80627349	.	.	80626538	80627349	0	1	811	80626530	enhancer
chr6	100378478	100380054	chr6:100378478-100380054	.	.	100378478	100380054	0	1	1576	100378477	enhancer
chr12	102758475	102758969	chr12:102758475-102758969	.	.	102758475	102758969	0	1	494	102758474	enhancer
chr1	34106589	34107521	chr1:34106589-34107521	.	.	34106589	34107521	0	1	932	34106586	enhancer
chr9	20977293	20980412	chr9:20977293-20980412	.	.	20977293	20980412	0	1	3119	20977291	enhancer
chr2	32173579	32176414	chr2:32173579-32176414	.	.	32173579	32176414	0	1	2835	32173576	enhancer
chr3	96575319	96578672	chr3:96575319-96578672	.	.	96575319	96578672	0	1	3353	96575310	enhancer
chr18	12972423	12973959	chr18:12972423-12973959	.	.	12972423	12973959	0	1	1536	12972422	enhancer
chr5	149052116	149052556	chr5:149052116-149052556	.	.	149052116	149052556	0	1	440	149052115	enhancer
chr18	36251845	36256280	chr18:36251845-36256280	.	.	36251845	36256280	0	1	4435	36251842	enhancer
chr5	115158676	115158786	chr5:115158676-115158786	.	.	115158676	115158786	0	1	110	115158675	enhancer
chr9	9269626	9270894	chr9:9269626-9270894	.	.	9269626	9270894	0	1	1268	9269617	enhancer
chr2	52070048	52072336	chr2:52070048-52072336	.	.	52070048	52072336	0	1	2288	52070043	enhancer
chr12	4234513	4234640	chr12:4234513-4234640	.	.	4234513	4234640	0	1	127	4234509	enhancer
chr10	85537790	85542521	chr10:85537790-85542521	.	.	85537790	85542521	0	1	4731	85537782	enhancer
chr2	30077747	30078096	chr2:30077747-30078096	.	.	30077747	30078096	0	1	349	30077744	enhancer
chr17	46855659	46859075	chr17:46855659-46859075	.	.	46855659	46859075	0	1	3416	46855655	enhancer
chr18	36413538	36417178	chr18:36413538-36417178	.	.	36413538	36417178	0	1	3640	36413535	enhancer
chr13	29984891	29985562	chr13:29984891-29985562	.	.	29984891	29985562	0	1	671	29984889	enhancer
chr7	6727994	6728295	chr7:6727994-6728295	.	.	6727994	6728295	0	1	301	6727988	enhancer
chr11	8634297	8636555	chr11:8634297-8636555	.	.	8634297	8636555	0	1	2258	8634289	enhancer
chr11	104288544	104291043	chr11:104288544-104291043	.	.	104288544	104291043	0	1	2499	104288543	enhancer
chr12	8921807	8921878	chr12:8921807-8921878	.	.	8921807	8921878	0	1	71	8921799	enhancer
chr2	172576664	172577268	chr2:172576664-172577268	.	.	172576664	172577268	0	1	604	172576663	enhancer
chr4	130517989	130520304	chr4:130517989-130520304	.	.	130517989	130520304	0	1	2315	130517988	enhancer
chr3	95015957	95016902	chr3:95015957-95016902	.	.	95015957	95016902	0	1	945	95015948	enhancer
chr8	57510874	57511342	chr8:57510874-57511342	.	.	57510874	57511342	0	1	468	57510869	enhancer
chr10	67001447	67004574	chr10:67001447-67004574	.	.	67001447	67004574	0	1	3127	67001441	enhancer
chr7	28808206	28810389	chr7:28808206-28810389	.	.	28808206	28810389	0	1	2183	28808204	enhancer
chrX	73966857	73968318	chrX:73966857-73968318	.	.	73966857	73968318	0	1	1461	73966850	enhancer
chr19	10973035	10973528	chr19:10973035-10973528	.	.	10973035	10973528	0	1	493	10973034	enhancer
chr5	118509289	118509973	chr5:118509289-118509973	.	.	118509289	118509973	0	1	684	118509288	enhancer
chr14	63502019	63502833	chr14:63502019-63502833	.	.	63502019	63502833	0	1	814	63502013	enhancer
chr7	6257089	6258363	chr7:6257089-6258363	.	.	6257089	6258363	0	1	1274	6257083	enhancer
chr11	62494992	62496386	chr11:62494992-62496386	.	.	62494992	62496386	0	1	1394	62494986	enhancer
chr1	166003134	166003701	chr1:166003134-166003701	.	.	166003134	166003701	0	1	567	166003133	enhancer
chr14	8053724	8054758	chr14:8053724-8054758	.	.	8053724	8054758	0	1	1034	8053716	enhancer
chr18	31910835	31911236	chr18:31910835-31911236	.	.	31910835	31911236	0	1	401	31910832	enhancer
chr11	23305199	23306394	chr11:23305199-23306394	.	.	23305199	23306394	0	1	1195	23305197	enhancer
chr11	117973092	117976970	chr11:117973092-117976970	.	.	117973092	117976970	0	1	3878	117973091	enhancer
chr5	53669741	53672590	chr5:53669741-53672590	.	.	53669741	53672590	0	1	2849	53669736	enhancer
chr12	12942336	12943625	chr12:12942336-12943625	.	.	12942336	12943625	0	1	1289	12942335	enhancer
chr18	5011348	5011653	chr18:5011348-5011653	.	.	5011348	5011653	0	1	305	5011343	enhancer
chr1	21255578	21256569	chr1:21255578-21256569	.	.	21255578	21256569	0	1	991	21255576	enhancer
chr19	61199613	61199883	chr19:61199613-61199883	.	.	61199613	61199883	0	1	270	61199607	enhancer
chr4	42999494	43000006	chr4:42999494-43000006	.	.	42999494	43000006	0	1	512	42999490	enhancer
chr18	84933069	84934524	chr18:84933069-84934524	.	.	84933069	84934524	0	1	1455	84933061	enhancer
chr4	106846970	106849594	chr4:106846970-106849594	.	.	106846970	106849594	0	1	2624	106846969	enhancer
chr15	8568237	8569401	chr15:8568237-8569401	.	.	8568237	8569401	0	1	1164	8568229	enhancer
chr14	21500746	21501215	chr14:21500746-21501215	.	.	21500746	21501215	0	1	469	21500744	enhancer
chr2	121956592	121957020	chr2:121956592-121957020	.	.	121956592	121957020	0	1	428	121956591	enhancer
chr11	6366249	6368617	chr11:6366249-6368617	.	.	6366249	6368617	0	1	2368	6366243	enhancer
chr15	7114146	7116717	chr15:7114146-7116717	.	.	7114146	7116717	0	1	2571	7114139	enhancer
chr9	121313202	121315042	chr9:121313202-121315042	.	.	121313202	121315042	0	1	1840	121313201	enhancer
chr2	153346330	153347537	chr2:153346330-153347537	.	.	153346330	153347537	0	1	1207	153346329	enhancer
chr3	135544653	135546632	chr3:135544653-135546632	.	.	135544653	135546632	0	1	1979	135544652	enhancer
chr2	75682237	75683760	chr2:75682237-75683760	.	.	75682237	75683760	0	1	1523	75682230	enhancer
chr17	35242246	35242316	chr17:35242246-35242316	.	.	35242246	35242316	0	1	70	35242243	enhancer
chr11	120582124	120582517	chr11:120582124-120582517	.	.	120582124	120582517	0	1	393	120582123	enhancer
chr3	96278229	96278476	chr3:96278229-96278476	.	.	96278229	96278476	0	1	247	96278220	enhancer
chr11	106722174	106724462	chr11:106722174-106724462	.	.	106722174	106724462	0	1	2288	106722173	enhancer
chr1	153093451	153097726	chr1:153093451-153097726	.	.	153093451	153097726	0	1	4275	153093450	enhancer
chr10	78048095	78049341	chr10:78048095-78049341	.	.	78048095	78049341	0	1	1246	78048088	enhancer
chr11	97188392	97190250	chr11:97188392-97190250	.	.	97188392	97190250	0	1	1858	97188383	enhancer
chr10	75881306	75882497	chr10:75881306-75882497	.	.	75881306	75882497	0	1	1191	75881299	enhancer
chr10	4332514	4333369	chr10:4332514-4333369	.	.	4332514	4333369	0	1	855	4332510	enhancer
chr13	99790882	99791130	chr13:99790882-99791130	.	.	99790882	99791130	0	1	248	99790873	enhancer
chr12	86800217	86803043	chr12:86800217-86803043	.	.	86800217	86803043	0	1	2826	86800209	enhancer
chr4	84662592	84663822	chr4:84662592-84663822	.	.	84662592	84663822	0	1	1230	84662584	enhancer
chr5	134312898	134314259	chr5:134312898-134314259	.	.	134312898	134314259	0	1	1361	134312897	enhancer
chr3	149220180	149220918	chr3:149220180-149220918	.	.	149220180	149220918	0	1	738	149220179	enhancer
chr17	23598571	23598986	chr17:23598571-23598986	.	.	23598571	23598986	0	1	415	23598569	enhancer
chr13	55211742	55213185	chr13:55211742-55213185	.	.	55211742	55213185	0	1	1443	55211737	enhancer
chr7	144941045	144943451	chr7:144941045-144943451	.	.	144941045	144943451	0	1	2406	144941044	enhancer
chr5	28070604	28070911	chr5:28070604-28070911	.	.	28070604	28070911	0	1	307	28070602	enhancer
chr1	86527057	86529382	chr1:86527057-86529382	.	.	86527057	86529382	0	1	2325	86527049	enhancer
chr9	106210587	106212061	chr9:106210587-106212061	.	.	106210587	106212061	0	1	1474	106210586	enhancer
chr11	89067113	89069241	chr11:89067113-89069241	.	.	89067113	89069241	0	1	2128	89067105	enhancer
chr10	42277802	42278136	chr10:42277802-42278136	.	.	42277802	42278136	0	1	334	42277798	enhancer
chr7	73615663	73620688	chr7:73615663-73620688	.	.	73615663	73620688	0	1	5025	73615656	enhancer
chr14	34357687	34360004	chr14:34357687-34360004	.	.	34357687	34360004	0	1	2317	34357684	enhancer
chr1	86440409	86443252	chr1:86440409-86443252	.	.	86440409	86443252	0	1	2843	86440401	enhancer
chr14	99324171	99324714	chr14:99324171-99324714	.	.	99324171	99324714	0	1	543	99324162	enhancer
chr5	140418234	140418804	chr5:140418234-140418804	.	.	140418234	140418804	0	1	570	140418233	enhancer
chr9	119322927	119323603	chr9:119322927-119323603	.	.	119322927	119323603	0	1	676	119322926	enhancer
chr16	38089760	38090137	chr16:38089760-38090137	.	.	38089760	38090137	0	1	377	38089757	enhancer
chr17	29449616	29452722	chr17:29449616-29452722	.	.	29449616	29452722	0	1	3106	29449614	enhancer
chr7	45127963	45128244	chr7:45127963-45128244	.	.	45127963	45128244	0	1	281	45127959	enhancer
chr9	97112940	97115686	chr9:97112940-97115686	.	.	97112940	97115686	0	1	2746	97112931	enhancer
chr7	144856117	144859053	chr7:144856117-144859053	.	.	144856117	144859053	0	1	2936	144856116	enhancer
chr11	85140455	85140846	chr11:85140455-85140846	.	.	85140455	85140846	0	1	391	85140447	enhancer
chr2	165810247	165811516	chr2:165810247-165811516	.	.	165810247	165811516	0	1	1269	165810246	enhancer
chr2	172515789	172516736	chr2:172515789-172516736	.	.	172515789	172516736	0	1	947	172515788	enhancer
chr7	126799754	126799946	chr7:126799754-126799946	.	.	126799754	126799946	0	1	192	126799753	enhancer
chr3	137833585	137834712	chr3:137833585-137834712	.	.	137833585	137834712	0	1	1127	137833584	enhancer
chr12	86500286	86501412	chr12:86500286-86501412	.	.	86500286	86501412	0	1	1126	86500278	enhancer
chr7	5060445	5061642	chr7:5060445-5061642	.	.	5060445	5061642	0	1	1197	5060440	enhancer
chr4	133656144	133663530	chr4:133656144-133663530	.	.	133656144	133663530	0	1	7386	133656143	enhancer
chr10	91171050	91171118	chr10:91171050-91171118	.	.	91171050	91171118	0	1	68	91171041	enhancer
chr11	67016615	67019547	chr11:67016615-67019547	.	.	67016615	67019547	0	1	2932	67016609	enhancer
chr17	28895033	28896612	chr17:28895033-28896612	.	.	28895033	28896612	0	1	1579	28895031	enhancer
chr2	25223671	25224201	chr2:25223671-25224201	.	.	25223671	25224201	0	1	530	25223669	enhancer
chr18	33888274	33890552	chr18:33888274-33890552	.	.	33888274	33890552	0	1	2278	33888271	enhancer
chr13	5860495	5860988	chr13:5860495-5860988	.	.	5860495	5860988	0	1	493	5860490	enhancer
chr10	128590135	128590559	chr10:128590135-128590559	.	.	128590135	128590559	0	1	424	128590134	enhancer
chr6	86523652	86525688	chr6:86523652-86525688	.	.	86523652	86525688	0	1	2036	86523644	enhancer
chr11	107139849	107141870	chr11:107139849-107141870	.	.	107139849	107141870	0	1	2021	107139848	enhancer
chr19	46760948	46761108	chr19:46760948-46761108	.	.	46760948	46761108	0	1	160	46760944	enhancer
chr7	13010352	13014298	chr7:13010352-13014298	.	.	13010352	13014298	0	1	3946	13010351	enhancer
chr10	4265201	4265828	chr10:4265201-4265828	.	.	4265201	4265828	0	1	627	4265197	enhancer
chr19	53460099	53462586	chr19:53460099-53462586	.	.	53460099	53462586	0	1	2487	53460094	enhancer
chr17	56074719	56074982	chr17:56074719-56074982	.	.	56074719	56074982	0	1	263	56074714	enhancer
chr2	32966526	32967453	chr2:32966526-32967453	.	.	32966526	32967453	0	1	927	32966523	enhancer
chr14	27429334	27429806	chr14:27429334-27429806	.	.	27429334	27429806	0	1	472	27429332	enhancer
chr17	65614055	65614732	chr17:65614055-65614732	.	.	65614055	65614732	0	1	677	65614049	enhancer
chr17	30004115	30004538	chr17:30004115-30004538	.	.	30004115	30004538	0	1	423	30004112	enhancer
chr6	38551834	38551976	chr6:38551834-38551976	.	.	38551834	38551976	0	1	142	38551831	enhancer
chr16	8828725	8829599	chr16:8828725-8829599	.	.	8828725	8829599	0	1	874	8828717	enhancer
chr11	107027665	107027923	chr11:107027665-107027923	.	.	107027665	107027923	0	1	258	107027664	enhancer
chr14	34548343	34549530	chr14:34548343-34549530	.	.	34548343	34549530	0	1	1187	34548340	enhancer
chr11	116725370	116725712	chr11:116725370-116725712	.	.	116725370	116725712	0	1	342	116725369	enhancer
chr8	84658964	84662351	chr8:84658964-84662351	.	.	84658964	84662351	0	1	3387	84658956	enhancer
chr11	99385966	99386681	chr11:99385966-99386681	.	.	99385966	99386681	0	1	715	99385957	enhancer
chr13	110018534	110021309	chr13:110018534-110021309	.	.	110018534	110021309	0	1	2775	110018533	enhancer
chr13	12176083	12176849	chr13:12176083-12176849	.	.	12176083	12176849	0	1	766	12176082	enhancer
chr7	89979340	89980475	chr7:89979340-89980475	.	.	89979340	89980475	0	1	1135	89979332	enhancer
chr17	70863540	70867055	chr17:70863540-70867055	.	.	70863540	70867055	0	1	3515	70863533	enhancer
chr9	31278623	31280048	chr9:31278623-31280048	.	.	31278623	31280048	0	1	1425	31278620	enhancer
chr12	52503835	52505126	chr12:52503835-52505126	.	.	52503835	52505126	0	1	1291	52503830	enhancer
chr2	154427066	154431004	chr2:154427066-154431004	.	.	154427066	154431004	0	1	3938	154427065	enhancer
chr14	118712931	118714669	chr14:118712931-118714669	.	.	118712931	118714669	0	1	1738	118712930	enhancer
chr1	136673726	136678358	chr1:136673726-136678358	.	.	136673726	136678358	0	1	4632	136673725	enhancer
chr17	46809691	46812540	chr17:46809691-46812540	.	.	46809691	46812540	0	1	2849	46809687	enhancer
chr2	152175598	152182280	chr2:152175598-152182280	.	.	152175598	152182280	0	1	6682	152175597	enhancer
chr18	75366166	75366587	chr18:75366166-75366587	.	.	75366166	75366587	0	1	421	75366159	enhancer
chr8	84186744	84188485	chr8:84186744-84188485	.	.	84186744	84188485	0	1	1741	84186736	enhancer
chr7	127931266	127932795	chr7:127931266-127932795	.	.	127931266	127932795	0	1	1529	127931265	enhancer
chr14	76515917	76516740	chr14:76515917-76516740	.	.	76515917	76516740	0	1	823	76515910	enhancer
chr2	171878858	171879148	chr2:171878858-171879148	.	.	171878858	171879148	0	1	290	171878857	enhancer
chr6	148992658	148993870	chr6:148992658-148993870	.	.	148992658	148993870	0	1	1212	148992657	enhancer
chr1	133491829	133494265	chr1:133491829-133494265	.	.	133491829	133494265	0	1	2436	133491828	enhancer
chr16	16864771	16867088	chr16:16864771-16867088	.	.	16864771	16867088	0	1	2317	16864770	enhancer
chr18	35562658	35563394	chr18:35562658-35563394	.	.	35562658	35563394	0	1	736	35562655	enhancer
chr12	59219983	59220203	chr12:59219983-59220203	.	.	59219983	59220203	0	1	220	59219978	enhancer
chrUn_JH584304	55118	55278	chrUn_JH584304:55118-55278	.	.	55118	55278	0	1	160	55113	enhancer
chr14	76413883	76414460	chr14:76413883-76414460	.	.	76413883	76414460	0	1	577	76413876	enhancer
chr14	54575900	54577160	chr14:54575900-54577160	.	.	54575900	54577160	0	1	1260	54575895	enhancer
chr5	100038463	100038721	chr5:100038463-100038721	.	.	100038463	100038721	0	1	258	100038462	enhancer
chr8	54076667	54077031	chr8:54076667-54077031	.	.	54076667	54077031	0	1	364	54076662	enhancer
chr16	4558772	4559219	chr16:4558772-4559219	.	.	4558772	4559219	0	1	447	4558768	enhancer
chr9	72639078	72641490	chr9:72639078-72641490	.	.	72639078	72641490	0	1	2412	72639071	enhancer
chr1	136694681	136695710	chr1:136694681-136695710	.	.	136694681	136695710	0	1	1029	136694680	enhancer
chr9	72661495	72661830	chr9:72661495-72661830	.	.	72661495	72661830	0	1	335	72661488	enhancer
chr8	86887291	86888139	chr8:86887291-86888139	.	.	86887291	86888139	0	1	848	86887283	enhancer
chr4	140701973	140703717	chr4:140701973-140703717	.	.	140701973	140703717	0	1	1744	140701972	enhancer
chr11	75733387	75734013	chr11:75733387-75734013	.	.	75733387	75734013	0	1	626	75733380	enhancer
chr4	125606756	125611016	chr4:125606756-125611016	.	.	125606756	125611016	0	1	4260	125606755	enhancer
chr3	34647994	34649494	chr3:34647994-34649494	.	.	34647994	34649494	0	1	1500	34647991	enhancer
chr17	70746447	70749940	chr17:70746447-70749940	.	.	70746447	70749940	0	1	3493	70746440	enhancer
chr2	181287226	181287465	chr2:181287226-181287465	.	.	181287226	181287465	0	1	239	181287225	enhancer
chrX	58037430	58039934	chrX:58037430-58039934	.	.	58037430	58039934	0	1	2504	58037425	enhancer
chr7	30280921	30281232	chr7:30280921-30281232	.	.	30280921	30281232	0	1	311	30280918	enhancer
chr6	122340727	122341928	chr6:122340727-122341928	.	.	122340727	122341928	0	1	1201	122340726	enhancer
chr8	69903058	69903194	chr8:69903058-69903194	.	.	69903058	69903194	0	1	136	69903052	enhancer
chr2	59231663	59232347	chr2:59231663-59232347	.	.	59231663	59232347	0	1	684	59231658	enhancer
chr7	112689800	112691170	chr7:112689800-112691170	.	.	112689800	112691170	0	1	1370	112689799	enhancer
chr15	102397683	102403149	chr15:102397683-102403149	.	.	102397683	102403149	0	1	5466	102397682	enhancer
chr9	59656868	59658100	chr9:59656868-59658100	.	.	59656868	59658100	0	1	1232	59656863	enhancer
chr11	74831424	74832231	chr11:74831424-74832231	.	.	74831424	74832231	0	1	807	74831417	enhancer
chr6	5481993	5482354	chr6:5481993-5482354	.	.	5481993	5482354	0	1	361	5481988	enhancer
chr2	152396605	152397545	chr2:152396605-152397545	.	.	152396605	152397545	0	1	940	152396604	enhancer
chr14	34360219	34364712	chr14:34360219-34364712	.	.	34360219	34364712	0	1	4493	34360216	enhancer
chr14	63500564	63501852	chr14:63500564-63501852	.	.	63500564	63501852	0	1	1288	63500558	enhancer
chr2	157465102	157465528	chr2:157465102-157465528	.	.	157465102	157465528	0	1	426	157465101	enhancer
chr6	67238196	67239657	chr6:67238196-67239657	.	.	67238196	67239657	0	1	1461	67238190	enhancer
chr9	40238946	40242219	chr9:40238946-40242219	.	.	40238946	40242219	0	1	3273	40238942	enhancer
chr1	86471647	86474128	chr1:86471647-86474128	.	.	86471647	86474128	0	1	2481	86471639	enhancer
chr15	100268674	100271845	chr15:100268674-100271845	.	.	100268674	100271845	0	1	3171	100268673	enhancer
chr6	134927974	134928591	chr6:134927974-134928591	.	.	134927974	134928591	0	1	617	134927973	enhancer
chr7	44985785	44985919	chr7:44985785-44985919	.	.	44985785	44985919	0	1	134	44985781	enhancer
chr13	23746021	23746233	chr13:23746021-23746233	.	.	23746021	23746233	0	1	212	23746019	enhancer
chr15	62091319	62092734	chr15:62091319-62092734	.	.	62091319	62092734	0	1	1415	62091313	enhancer
chr13	23445224	23446123	chr13:23445224-23446123	.	.	23445224	23446123	0	1	899	23445222	enhancer
chr15	75889837	75890372	chr15:75889837-75890372	.	.	75889837	75890372	0	1	535	75889830	enhancer
chr11	117961988	117963526	chr11:117961988-117963526	.	.	117961988	117963526	0	1	1538	117961987	enhancer
chr2	32137461	32137888	chr2:32137461-32137888	.	.	32137461	32137888	0	1	427	32137458	enhancer
chr5	136941121	136941545	chr5:136941121-136941545	.	.	136941121	136941545	0	1	424	136941120	enhancer
chr11	115535305	115535729	chr11:115535305-115535729	.	.	115535305	115535729	0	1	424	115535304	enhancer
chr11	116030816	116031394	chr11:116030816-116031394	.	.	116030816	116031394	0	1	578	116030815	enhancer
chr15	77355685	77357225	chr15:77355685-77357225	.	.	77355685	77357225	0	1	1540	77355678	enhancer
chr11	97663912	97666328	chr11:97663912-97666328	.	.	97663912	97666328	0	1	2416	97663903	enhancer
chr4	11008119	11008855	chr4:11008119-11008855	.	.	11008119	11008855	0	1	736	11008118	enhancer
chr18	73571682	73572204	chr18:73571682-73572204	.	.	73571682	73572204	0	1	522	73571675	enhancer
chr11	69701561	69712518	chr11:69701561-69712518	.	.	69701561	69712518	0	1	10957	69701555	enhancer
chr3	61362468	61363708	chr3:61362468-61363708	.	.	61362468	61363708	0	1	1240	61362462	enhancer
chr17	83666766	83668278	chr17:83666766-83668278	.	.	83666766	83668278	0	1	1512	83666758	enhancer
chr3	133531408	133534250	chr3:133531408-133534250	.	.	133531408	133534250	0	1	2842	133531407	enhancer
chr1	180924098	180924765	chr1:180924098-180924765	.	.	180924098	180924765	0	1	667	180924097	enhancer
chr12	110836532	110837348	chr12:110836532-110837348	.	.	110836532	110837348	0	1	816	110836531	enhancer
chr2	37703612	37703843	chr2:37703612-37703843	.	.	37703612	37703843	0	1	231	37703609	enhancer
chr6	86471352	86472219	chr6:86471352-86472219	.	.	86471352	86472219	0	1	867	86471344	enhancer
chrUn_JH584304	36651	36829	chrUn_JH584304:36651-36829	.	.	36651	36829	0	1	178	36648	enhancer
chr16	23096747	23101758	chr16:23096747-23101758	.	.	23096747	23101758	0	1	5011	23096745	enhancer
chr1	119074604	119078303	chr1:119074604-119078303	.	.	119074604	119078303	0	1	3699	119074603	enhancer
chr8	70609689	70610791	chr8:70609689-70610791	.	.	70609689	70610791	0	1	1102	70609682	enhancer
chr4	133102604	133105859	chr4:133102604-133105859	.	.	133102604	133105859	0	1	3255	133102603	enhancer
chr13	97281550	97282867	chr13:97281550-97282867	.	.	97281550	97282867	0	1	1317	97281541	enhancer
chr4	106910417	106910969	chr4:106910417-106910969	.	.	106910417	106910969	0	1	552	106910416	enhancer
chr11	103132024	103132838	chr11:103132024-103132838	.	.	103132024	103132838	0	1	814	103132023	enhancer
chr11	72575704	72578155	chr11:72575704-72578155	.	.	72575704	72578155	0	1	2451	72575697	enhancer
chr6	47595530	47596030	chr6:47595530-47596030	.	.	47595530	47596030	0	1	500	47595526	enhancer
chr12	111538601	111539183	chr12:111538601-111539183	.	.	111538601	111539183	0	1	582	111538600	enhancer
chr2	26132164	26134065	chr2:26132164-26134065	.	.	26132164	26134065	0	1	1901	26132162	enhancer
chr5	77265994	77267259	chr5:77265994-77267259	.	.	77265994	77267259	0	1	1265	77265987	enhancer
chr7	133111444	133118174	chr7:133111444-133118174	.	.	133111444	133118174	0	1	6730	133111443	enhancer
chr19	12794553	12795431	chr19:12794553-12795431	.	.	12794553	12795431	0	1	878	12794552	enhancer
chr2	165980122	165983864	chr2:165980122-165983864	.	.	165980122	165983864	0	1	3742	165980121	enhancer
chr15	96284765	96287021	chr15:96284765-96287021	.	.	96284765	96287021	0	1	2256	96284756	enhancer
chr11	113710517	113712224	chr11:113710517-113712224	.	.	113710517	113712224	0	1	1707	113710516	enhancer
chr9	108337630	108338579	chr9:108337630-108338579	.	.	108337630	108338579	0	1	949	108337629	enhancer
chr2	18065085	18065838	chr2:18065085-18065838	.	.	18065085	18065838	0	1	753	18065084	enhancer
chr5	142440768	142441597	chr5:142440768-142441597	.	.	142440768	142441597	0	1	829	142440767	enhancer
chr2	103795719	103796577	chr2:103795719-103796577	.	.	103795719	103796577	0	1	858	103795718	enhancer
chr4	133038395	133042256	chr4:133038395-133042256	.	.	133038395	133042256	0	1	3861	133038394	enhancer
chr3	137864987	137865875	chr3:137864987-137865875	.	.	137864987	137865875	0	1	888	137864986	enhancer
chr5	129154084	129157025	chr5:129154084-129157025	.	.	129154084	129157025	0	1	2941	129154083	enhancer
chr2	31066045	31070338	chr2:31066045-31070338	.	.	31066045	31070338	0	1	4293	31066042	enhancer
chr1	86487772	86490986	chr1:86487772-86490986	.	.	86487772	86490986	0	1	3214	86487764	enhancer
chr11	117307470	117309619	chr11:117307470-117309619	.	.	117307470	117309619	0	1	2149	117307469	enhancer
chr11	103114152	103115824	chr11:103114152-103115824	.	.	103114152	103115824	0	1	1672	103114151	enhancer
chr14	122414901	122416352	chr14:122414901-122416352	.	.	122414901	122416352	0	1	1451	122414900	enhancer
chr11	19918270	19921178	chr11:19918270-19921178	.	.	19918270	19921178	0	1	2908	19918269	enhancer
chr1	136568450	136570368	chr1:136568450-136570368	.	.	136568450	136570368	0	1	1918	136568449	enhancer
chr8	33911815	33914258	chr8:33911815-33914258	.	.	33911815	33914258	0	1	2443	33911812	enhancer
chr18	34954851	34955740	chr18:34954851-34955740	.	.	34954851	34955740	0	1	889	34954848	enhancer
chr5	117402354	117404537	chr5:117402354-117404537	.	.	117402354	117404537	0	1	2183	117402353	enhancer
chr5	113328377	113331911	chr5:113328377-113331911	.	.	113328377	113331911	0	1	3534	113328376	enhancer
chr4	132260533	132261048	chr4:132260533-132261048	.	.	132260533	132261048	0	1	515	132260532	enhancer
chr11	96003948	96005443	chr11:96003948-96005443	.	.	96003948	96005443	0	1	1495	96003939	enhancer
chr11	120349178	120351542	chr11:120349178-120351542	.	.	120349178	120351542	0	1	2364	120349177	enhancer
chr15	97375967	97377741	chr15:97375967-97377741	.	.	97375967	97377741	0	1	1774	97375958	enhancer
chr11	100618271	100619596	chr11:100618271-100619596	.	.	100618271	100619596	0	1	1325	100618270	enhancer
chr17	56833698	56835318	chr17:56833698-56835318	.	.	56833698	56835318	0	1	1620	56833693	enhancer
chr17	70991016	70991545	chr17:70991016-70991545	.	.	70991016	70991545	0	1	529	70991009	enhancer
chr14	100283127	100287348	chr14:100283127-100287348	.	.	100283127	100287348	0	1	4221	100283126	enhancer
chr7	38028293	38029049	chr7:38028293-38029049	.	.	38028293	38029049	0	1	756	38028290	enhancer
chr3	103208174	103210027	chr3:103208174-103210027	.	.	103208174	103210027	0	1	1853	103208173	enhancer
chr15	36609473	36610125	chr15:36609473-36610125	.	.	36609473	36610125	0	1	652	36609470	enhancer
chr7	116306967	116307875	chr7:116306967-116307875	.	.	116306967	116307875	0	1	908	116306966	enhancer
chr9	106159897	106160350	chr9:106159897-106160350	.	.	106159897	106160350	0	1	453	106159896	enhancer
chr2	129177783	129179805	chr2:129177783-129179805	.	.	129177783	129179805	0	1	2022	129177782	enhancer
chr17	5189540	5190255	chr17:5189540-5190255	.	.	5189540	5190255	0	1	715	5189535	enhancer
chr12	102729577	102732050	chr12:102729577-102732050	.	.	102729577	102732050	0	1	2473	102729576	enhancer
chr2	163050326	163054134	chr2:163050326-163054134	.	.	163050326	163054134	0	1	3808	163050325	enhancer
chr12	86495674	86499905	chr12:86495674-86499905	.	.	86495674	86499905	0	1	4231	86495666	enhancer
chr3	31095558	31096324	chr3:31095558-31096324	.	.	31095558	31096324	0	1	766	31095555	enhancer
chr12	4359023	4360890	chr12:4359023-4360890	.	.	4359023	4360890	0	1	1867	4359019	enhancer
chr6	142751627	142752895	chr6:142751627-142752895	.	.	142751627	142752895	0	1	1268	142751626	enhancer
chr1	46852593	46853117	chr1:46852593-46853117	.	.	46852593	46853117	0	1	524	46852589	enhancer
chr4	142068819	142069826	chr4:142068819-142069826	.	.	142068819	142069826	0	1	1007	142068818	enhancer
chr5	104459957	104460307	chr5:104459957-104460307	.	.	104459957	104460307	0	1	350	104459956	enhancer
chr10	127289518	127290292	chr10:127289518-127290292	.	.	127289518	127290292	0	1	774	127289517	enhancer
chr1	17931493	17932183	chr1:17931493-17932183	.	.	17931493	17932183	0	1	690	17931492	enhancer
chr15	98987019	98993094	chr15:98987019-98993094	.	.	98987019	98993094	0	1	6075	98987010	enhancer
chr10	128804947	128805053	chr10:128804947-128805053	.	.	128804947	128805053	0	1	106	128804946	enhancer
chr15	76617370	76618410	chr15:76617370-76618410	.	.	76617370	76618410	0	1	1040	76617363	enhancer
chr8	84191406	84193723	chr8:84191406-84193723	.	.	84191406	84193723	0	1	2317	84191398	enhancer
chr7	63939415	63940751	chr7:63939415-63940751	.	.	63939415	63940751	0	1	1336	63939409	enhancer
chr6	67265902	67266478	chr6:67265902-67266478	.	.	67265902	67266478	0	1	576	67265896	enhancer
chr12	52503070	52503617	chr12:52503070-52503617	.	.	52503070	52503617	0	1	547	52503065	enhancer
chr5	125392634	125395066	chr5:125392634-125395066	.	.	125392634	125395066	0	1	2432	125392633	enhancer
chr4	119069887	119075792	chr4:119069887-119075792	.	.	119069887	119075792	0	1	5905	119069886	enhancer
chr8	14013645	14014717	chr8:14013645-14014717	.	.	14013645	14014717	0	1	1072	14013644	enhancer
chr5	64810567	64813348	chr5:64810567-64813348	.	.	64810567	64813348	0	1	2781	64810561	enhancer
chr5	118448569	118450218	chr5:118448569-118450218	.	.	118448569	118450218	0	1	1649	118448568	enhancer
chr8	36546614	36551063	chr8:36546614-36551063	.	.	36546614	36551063	0	1	4449	36546611	enhancer
chr14	52064989	52066234	chr14:52064989-52066234	.	.	52064989	52066234	0	1	1245	52064984	enhancer
chr18	38383867	38385485	chr18:38383867-38385485	.	.	38383867	38385485	0	1	1618	38383864	enhancer
chr1	7397661	7397922	chr1:7397661-7397922	.	.	7397661	7397922	0	1	261	7397654	enhancer
chr18	56674822	56679567	chr18:56674822-56679567	.	.	56674822	56679567	0	1	4745	56674817	enhancer
chr7	38029917	38031671	chr7:38029917-38031671	.	.	38029917	38031671	0	1	1754	38029914	enhancer
chr9	31281049	31281824	chr9:31281049-31281824	.	.	31281049	31281824	0	1	775	31281046	enhancer
chr7	145138109	145139271	chr7:145138109-145139271	.	.	145138109	145139271	0	1	1162	145138108	enhancer
chr15	88750747	88751210	chr15:88750747-88751210	.	.	88750747	88751210	0	1	463	88750739	enhancer
chr12	110470621	110474275	chr12:110470621-110474275	.	.	110470621	110474275	0	1	3654	110470620	enhancer
chr19	32755783	32756438	chr19:32755783-32756438	.	.	32755783	32756438	0	1	655	32755780	enhancer
chr4	10932596	10933491	chr4:10932596-10933491	.	.	10932596	10933491	0	1	895	10932595	enhancer
chr13	69534868	69535483	chr13:69534868-69535483	.	.	69534868	69535483	0	1	615	69534862	enhancer
chr13	58129056	58130082	chr13:58129056-58130082	.	.	58129056	58130082	0	1	1026	58129051	enhancer
chr3	87194017	87195984	chr3:87194017-87195984	.	.	87194017	87195984	0	1	1967	87194009	enhancer
chr17	17624989	17625772	chr17:17624989-17625772	.	.	17624989	17625772	0	1	783	17624988	enhancer
chr11	98794441	98795015	chr11:98794441-98795015	.	.	98794441	98795015	0	1	574	98794432	enhancer
chr5	125388890	125389516	chr5:125388890-125389516	.	.	125388890	125389516	0	1	626	125388889	enhancer
chr17	47511344	47514168	chr17:47511344-47514168	.	.	47511344	47514168	0	1	2824	47511340	enhancer
chr5	124445999	124446203	chr5:124445999-124446203	.	.	124445999	124446203	0	1	204	124445998	enhancer
chr18	34860560	34860706	chr18:34860560-34860706	.	.	34860560	34860706	0	1	146	34860557	enhancer
chr10	75935908	75938646	chr10:75935908-75938646	.	.	75935908	75938646	0	1	2738	75935901	enhancer
chr1	182028138	182032952	chr1:182028138-182032952	.	.	182028138	182032952	0	1	4814	182028137	enhancer
chr11	95981185	95984289	chr11:95981185-95984289	.	.	95981185	95984289	0	1	3104	95981176	enhancer
chr16	44140309	44140629	chr16:44140309-44140629	.	.	44140309	44140629	0	1	320	44140305	enhancer
chr4	133092224	133096010	chr4:133092224-133096010	.	.	133092224	133096010	0	1	3786	133092223	enhancer
chr7	38029371	38029712	chr7:38029371-38029712	.	.	38029371	38029712	0	1	341	38029368	enhancer
chr16	8778923	8779350	chr16:8778923-8779350	.	.	8778923	8779350	0	1	427	8778915	enhancer
chr8	89040669	89042361	chr8:89040669-89042361	.	.	89040669	89042361	0	1	1692	89040661	enhancer
chr5	137785271	137786200	chr5:137785271-137786200	.	.	137785271	137786200	0	1	929	137785270	enhancer
chr9	62824724	62828808	chr9:62824724-62828808	.	.	62824724	62828808	0	1	4084	62824718	enhancer
chr5	31633705	31636578	chr5:31633705-31636578	.	.	31633705	31636578	0	1	2873	31633702	enhancer
chrX	13047343	13049048	chrX:13047343-13049048	.	.	13047343	13049048	0	1	1705	13047342	enhancer
chr17	33898314	33902589	chr17:33898314-33902589	.	.	33898314	33902589	0	1	4275	33898311	enhancer
chr12	80114894	80116713	chr12:80114894-80116713	.	.	80114894	80116713	0	1	1819	80114886	enhancer
chr15	74659254	74659966	chr15:74659254-74659966	.	.	74659254	74659966	0	1	712	74659247	enhancer
chr4	141546662	141547150	chr4:141546662-141547150	.	.	141546662	141547150	0	1	488	141546661	enhancer
chr9	88482897	88483492	chr9:88482897-88483492	.	.	88482897	88483492	0	1	595	88482889	enhancer
chr12	116280292	116280721	chr12:116280292-116280721	.	.	116280292	116280721	0	1	429	116280291	enhancer
chr19	4332528	4333967	chr19:4332528-4333967	.	.	4332528	4333967	0	1	1439	4332524	enhancer
chr1	30872808	30875275	chr1:30872808-30875275	.	.	30872808	30875275	0	1	2467	30872805	enhancer
chr11	96780006	96780395	chr11:96780006-96780395	.	.	96780006	96780395	0	1	389	96779997	enhancer
chr4	141558571	141560112	chr4:141558571-141560112	.	.	141558571	141560112	0	1	1541	141558570	enhancer
chr9	78368699	78378087	chr9:78368699-78378087	.	.	78368699	78378087	0	1	9388	78368692	enhancer
chr7	6258556	6260782	chr7:6258556-6260782	.	.	6258556	6260782	0	1	2226	6258550	enhancer
chr2	119872464	119873462	chr2:119872464-119873462	.	.	119872464	119873462	0	1	998	119872463	enhancer
chr14	55076863	55079322	chr14:55076863-55079322	.	.	55076863	55079322	0	1	2459	55076858	enhancer
chr2	71352868	71354622	chr2:71352868-71354622	.	.	71352868	71354622	0	1	1754	71352861	enhancer
chr19	7582399	7585222	chr19:7582399-7585222	.	.	7582399	7585222	0	1	2823	7582392	enhancer
chr10	77163578	77166029	chr10:77163578-77166029	.	.	77163578	77166029	0	1	2451	77163571	enhancer
chr7	127196577	127197441	chr7:127196577-127197441	.	.	127196577	127197441	0	1	864	127196576	enhancer
chr7	43607669	43608001	chr7:43607669-43608001	.	.	43607669	43608001	0	1	332	43607665	enhancer
chr2	71347958	71351920	chr2:71347958-71351920	.	.	71347958	71351920	0	1	3962	71347951	enhancer
chr17	29031502	29032159	chr17:29031502-29032159	.	.	29031502	29032159	0	1	657	29031500	enhancer
chr18	40233776	40234270	chr18:40233776-40234270	.	.	40233776	40234270	0	1	494	40233772	enhancer
chr17	23601326	23603680	chr17:23601326-23603680	.	.	23601326	23603680	0	1	2354	23601324	enhancer
chr17	17826316	17829234	chr17:17826316-17829234	.	.	17826316	17829234	0	1	2918	17826315	enhancer
chr8	88947901	88952561	chr8:88947901-88952561	.	.	88947901	88952561	0	1	4660	88947893	enhancer
chr1	10039807	10040050	chr1:10039807-10040050	.	.	10039807	10040050	0	1	243	10039806	enhancer
chr19	33850960	33851349	chr19:33850960-33851349	.	.	33850960	33851349	0	1	389	33850957	enhancer
chr1	131890563	131892120	chr1:131890563-131892120	.	.	131890563	131892120	0	1	1557	131890562	enhancer
chr1	133663476	133665220	chr1:133663476-133665220	.	.	133663476	133665220	0	1	1744	133663475	enhancer
chr8	70673731	70675901	chr8:70673731-70675901	.	.	70673731	70675901	0	1	2170	70673724	enhancer
chr1	134406281	134406680	chr1:134406281-134406680	.	.	134406281	134406680	0	1	399	134406280	enhancer
chr6	122760863	122769373	chr6:122760863-122769373	.	.	122760863	122769373	0	1	8510	122760862	enhancer
chr14	19748750	19750756	chr14:19748750-19750756	.	.	19748750	19750756	0	1	2006	19748749	enhancer
chr2	128240814	128242346	chr2:128240814-128242346	.	.	128240814	128242346	0	1	1532	128240813	enhancer
chr10	84553838	84554805	chr10:84553838-84554805	.	.	84553838	84554805	0	1	967	84553830	enhancer
chr17	56256126	56256292	chr17:56256126-56256292	.	.	56256126	56256292	0	1	166	56256121	enhancer
chr15	59646763	59648113	chr15:59646763-59648113	.	.	59646763	59648113	0	1	1350	59646758	enhancer
chr4	134113714	134119816	chr4:134113714-134119816	.	.	134113714	134119816	0	1	6102	134113713	enhancer
chr18	34932503	34932718	chr18:34932503-34932718	.	.	34932503	34932718	0	1	215	34932500	enhancer
chr17	45572051	45572760	chr17:45572051-45572760	.	.	45572051	45572760	0	1	709	45572047	enhancer
chr8	70698239	70698718	chr8:70698239-70698718	.	.	70698239	70698718	0	1	479	70698232	enhancer
chr13	26114075	26115631	chr13:26114075-26115631	.	.	26114075	26115631	0	1	1556	26114073	enhancer
chr1	11395721	11396096	chr1:11395721-11396096	.	.	11395721	11396096	0	1	375	11395720	enhancer
chr3	65974111	65974784	chr3:65974111-65974784	.	.	65974111	65974784	0	1	673	65974105	enhancer
chr12	72760431	72760710	chr12:72760431-72760710	.	.	72760431	72760710	0	1	279	72760424	enhancer
chr3	90293231	90294369	chr3:90293231-90294369	.	.	90293231	90294369	0	1	1138	90293222	enhancer
chr13	63979675	63981253	chr13:63979675-63981253	.	.	63979675	63981253	0	1	1578	63979669	enhancer
chr3	102190168	102190732	chr3:102190168-102190732	.	.	102190168	102190732	0	1	564	102190167	enhancer
chr19	4045472	4047794	chr19:4045472-4047794	.	.	4045472	4047794	0	1	2322	4045468	enhancer
chr3	90080021	90080824	chr3:90080021-90080824	.	.	90080021	90080824	0	1	803	90080012	enhancer
chr14	52066505	52068814	chr14:52066505-52068814	.	.	52066505	52068814	0	1	2309	52066500	enhancer
chr7	34169029	34169617	chr7:34169029-34169617	.	.	34169029	34169617	0	1	588	34169026	enhancer
chr8	12871667	12872326	chr8:12871667-12872326	.	.	12871667	12872326	0	1	659	12871666	enhancer
chr8	111765099	111765652	chr8:111765099-111765652	.	.	111765099	111765652	0	1	553	111765098	enhancer
chr17	34951508	34951967	chr17:34951508-34951967	.	.	34951508	34951967	0	1	459	34951505	enhancer
chr9	114528408	114529468	chr9:114528408-114529468	.	.	114528408	114529468	0	1	1060	114528407	enhancer
chr10	77195464	77199985	chr10:77195464-77199985	.	.	77195464	77199985	0	1	4521	77195457	enhancer
chr11	101628449	101628634	chr11:101628449-101628634	.	.	101628449	101628634	0	1	185	101628448	enhancer
chr2	31127789	31128102	chr2:31127789-31128102	.	.	31127789	31128102	0	1	313	31127786	enhancer
chr19	40895205	40895443	chr19:40895205-40895443	.	.	40895205	40895443	0	1	238	40895201	enhancer
chr12	110696895	110704394	chr12:110696895-110704394	.	.	110696895	110704394	0	1	7499	110696894	enhancer
chr19	41454375	41456114	chr19:41454375-41456114	.	.	41454375	41456114	0	1	1739	41454371	enhancer
chr8	108715144	108715349	chr8:108715144-108715349	.	.	108715144	108715349	0	1	205	108715143	enhancer
chr8	46687052	46687235	chr8:46687052-46687235	.	.	46687052	46687235	0	1	183	46687048	enhancer
chr16	8830600	8831163	chr16:8830600-8831163	.	.	8830600	8831163	0	1	563	8830592	enhancer
chr2	166152784	166154784	chr2:166152784-166154784	.	.	166152784	166154784	0	1	2000	166152783	enhancer
chr9	108566554	108566935	chr9:108566554-108566935	.	.	108566554	108566935	0	1	381	108566553	enhancer
chr11	107434548	107435801	chr11:107434548-107435801	.	.	107434548	107435801	0	1	1253	107434547	enhancer
chr2	29629665	29631642	chr2:29629665-29631642	.	.	29629665	29631642	0	1	1977	29629663	enhancer
chr16	32301780	32304598	chr16:32301780-32304598	.	.	32301780	32304598	0	1	2818	32301777	enhancer
chr2	168762889	168766700	chr2:168762889-168766700	.	.	168762889	168766700	0	1	3811	168762888	enhancer
chr17	87971418	87974549	chr17:87971418-87974549	.	.	87971418	87974549	0	1	3131	87971410	enhancer
chr15	79933146	79937372	chr15:79933146-79937372	.	.	79933146	79937372	0	1	4226	79933139	enhancer
chr14	64633055	64633796	chr14:64633055-64633796	.	.	64633055	64633796	0	1	741	64633049	enhancer
chr19	24222778	24224525	chr19:24222778-24224525	.	.	24222778	24224525	0	1	1747	24222776	enhancer
chr2	75659790	75660290	chr2:75659790-75660290	.	.	75659790	75660290	0	1	500	75659783	enhancer
chr9	78519802	78522077	chr9:78519802-78522077	.	.	78519802	78522077	0	1	2275	78519795	enhancer
chr7	37475120	37475488	chr7:37475120-37475488	.	.	37475120	37475488	0	1	368	37475117	enhancer
chr11	22619953	22621076	chr11:22619953-22621076	.	.	22619953	22621076	0	1	1123	22619951	enhancer
chr7	145139457	145140123	chr7:145139457-145140123	.	.	145139457	145140123	0	1	666	145139456	enhancer
chr4	57956911	57957514	chr4:57956911-57957514	.	.	57956911	57957514	0	1	603	57956906	enhancer
chr9	95512496	95513216	chr9:95512496-95513216	.	.	95512496	95513216	0	1	720	95512487	enhancer
chr18	5012407	5012827	chr18:5012407-5012827	.	.	5012407	5012827	0	1	420	5012402	enhancer
chr9	108517587	108518300	chr9:108517587-108518300	.	.	108517587	108518300	0	1	713	108517586	enhancer
chr9	8463232	8463460	chr9:8463232-8463460	.	.	8463232	8463460	0	1	228	8463224	enhancer
chr8	12477179	12478258	chr8:12477179-12478258	.	.	12477179	12478258	0	1	1079	12477178	enhancer
chr13	37436584	37437425	chr13:37436584-37437425	.	.	37436584	37437425	0	1	841	37436581	enhancer
chr3	96269154	96269199	chr3:96269154-96269199	.	.	96269154	96269199	0	1	45	96269145	enhancer
chr11	88026518	88029001	chr11:88026518-88029001	.	.	88026518	88029001	0	1	2483	88026510	enhancer
chr11	19848917	19849988	chr11:19848917-19849988	.	.	19848917	19849988	0	1	1071	19848916	enhancer
chr15	77335364	77340359	chr15:77335364-77340359	.	.	77335364	77340359	0	1	4995	77335357	enhancer
chr19	36834732	36834996	chr19:36834732-36834996	.	.	36834732	36834996	0	1	264	36834729	enhancer
chr5	119709703	119710503	chr5:119709703-119710503	.	.	119709703	119710503	0	1	800	119709702	enhancer
chr2	170530131	170530909	chr2:170530131-170530909	.	.	170530131	170530909	0	1	778	170530130	enhancer
chr18	20942172	20943710	chr18:20942172-20943710	.	.	20942172	20943710	0	1	1538	20942170	enhancer
chr17	23599987	23600325	chr17:23599987-23600325	.	.	23599987	23600325	0	1	338	23599985	enhancer
chr11	100375000	100377859	chr11:100375000-100377859	.	.	100375000	100377859	0	1	2859	100374999	enhancer
chr16	84769386	84771110	chr16:84769386-84771110	.	.	84769386	84771110	0	1	1724	84769378	enhancer
chr7	13022474	13023651	chr7:13022474-13023651	.	.	13022474	13023651	0	1	1177	13022473	enhancer
chr5	142439309	142440475	chr5:142439309-142440475	.	.	142439309	142440475	0	1	1166	142439308	enhancer
chr15	73674319	73676835	chr15:73674319-73676835	.	.	73674319	73676835	0	1	2516	73674312	enhancer
chr8	72332312	72334367	chr8:72332312-72334367	.	.	72332312	72334367	0	1	2055	72332305	enhancer
chr5	110467672	110472557	chr5:110467672-110472557	.	.	110467672	110472557	0	1	4885	110467671	enhancer
chr7	3365171	3369760	chr7:3365171-3369760	.	.	3365171	3369760	0	1	4589	3365168	enhancer
chr6	100419320	100423107	chr6:100419320-100423107	.	.	100419320	100423107	0	1	3787	100419319	enhancer
chr11	53299451	53299978	chr11:53299451-53299978	.	.	53299451	53299978	0	1	527	53299446	enhancer
chr4	142169912	142173708	chr4:142169912-142173708	.	.	142169912	142173708	0	1	3796	142169911	enhancer
chr4	55134180	55135806	chr4:55134180-55135806	.	.	55134180	55135806	0	1	1626	55134175	enhancer
chr4	40268684	40269078	chr4:40268684-40269078	.	.	40268684	40269078	0	1	394	40268680	enhancer
chr8	84664227	84666008	chr8:84664227-84666008	.	.	84664227	84666008	0	1	1781	84664219	enhancer
chr11	74837307	74838796	chr11:74837307-74838796	.	.	74837307	74838796	0	1	1489	74837300	enhancer
chr12	12176280	12177425	chr12:12176280-12177425	.	.	12176280	12177425	0	1	1145	12176279	enhancer
chr17	27557153	27558092	chr17:27557153-27558092	.	.	27557153	27558092	0	1	939	27557151	enhancer
chr2	119476806	119477186	chr2:119476806-119477186	.	.	119476806	119477186	0	1	380	119476805	enhancer
chr1	59447016	59450002	chr1:59447016-59450002	.	.	59447016	59450002	0	1	2986	59447011	enhancer
chr8	95807945	95808046	chr8:95807945-95808046	.	.	95807945	95808046	0	1	101	95807936	enhancer
chr7	28380521	28382636	chr7:28380521-28382636	.	.	28380521	28382636	0	1	2115	28380519	enhancer
chr14	70636548	70637783	chr14:70636548-70637783	.	.	70636548	70637783	0	1	1235	70636541	enhancer
chr19	23084974	23094039	chr19:23084974-23094039	.	.	23084974	23094039	0	1	9065	23084972	enhancer
chr7	63937038	63938414	chr7:63937038-63938414	.	.	63937038	63938414	0	1	1376	63937032	enhancer
chr5	64864070	64866675	chr5:64864070-64866675	.	.	64864070	64866675	0	1	2605	64864064	enhancer
chr11	115841043	115843022	chr11:115841043-115843022	.	.	115841043	115843022	0	1	1979	115841042	enhancer
chr4	118270655	118274186	chr4:118270655-118274186	.	.	118270655	118274186	0	1	3531	118270654	enhancer
chr5	33533795	33535651	chr5:33533795-33535651	.	.	33533795	33535651	0	1	1856	33533792	enhancer
chr1	152914838	152917697	chr1:152914838-152917697	.	.	152914838	152917697	0	1	2859	152914837	enhancer
chr2	20652349	20657155	chr2:20652349-20657155	.	.	20652349	20657155	0	1	4806	20652347	enhancer
chr3	107333789	107334541	chr3:107333789-107334541	.	.	107333789	107334541	0	1	752	107333788	enhancer
chr7	139944356	139945562	chr7:139944356-139945562	.	.	139944356	139945562	0	1	1206	139944355	enhancer
chr11	80132229	80133203	chr11:80132229-80133203	.	.	80132229	80133203	0	1	974	80132221	enhancer
chr5	110227818	110228265	chr5:110227818-110228265	.	.	110227818	110228265	0	1	447	110227817	enhancer
chr7	44246056	44246221	chr7:44246056-44246221	.	.	44246056	44246221	0	1	165	44246052	enhancer
chr4	155669754	155671751	chr4:155669754-155671751	.	.	155669754	155671751	0	1	1997	155669753	enhancer
chr9	21846496	21849119	chr9:21846496-21849119	.	.	21846496	21849119	0	1	2623	21846494	enhancer
chr7	29944622	29945159	chr7:29944622-29945159	.	.	29944622	29945159	0	1	537	29944620	enhancer
chr2	30474699	30474908	chr2:30474699-30474908	.	.	30474699	30474908	0	1	209	30474696	enhancer
chr13	55330231	55331661	chr13:55330231-55331661	.	.	55330231	55331661	0	1	1430	55330226	enhancer
chr7	19824475	19825084	chr7:19824475-19825084	.	.	19824475	19825084	0	1	609	19824474	enhancer
chr9	66511941	66512484	chr9:66511941-66512484	.	.	66511941	66512484	0	1	543	66511935	enhancer
chr10	75647967	75650822	chr10:75647967-75650822	.	.	75647967	75650822	0	1	2855	75647960	enhancer
chr2	157417210	157421163	chr2:157417210-157421163	.	.	157417210	157421163	0	1	3953	157417209	enhancer
chr13	21716912	21717127	chr13:21716912-21717127	.	.	21716912	21717127	0	1	215	21716910	enhancer
chr16	43800569	43800899	chr16:43800569-43800899	.	.	43800569	43800899	0	1	330	43800565	enhancer
chr5	135933916	135934140	chr5:135933916-135934140	.	.	135933916	135934140	0	1	224	135933915	enhancer
chr1	133694722	133696398	chr1:133694722-133696398	.	.	133694722	133696398	0	1	1676	133694721	enhancer
chr11	106787486	106787993	chr11:106787486-106787993	.	.	106787486	106787993	0	1	507	106787485	enhancer
chr1	59375666	59377885	chr1:59375666-59377885	.	.	59375666	59377885	0	1	2219	59375661	enhancer
chr18	38601847	38603927	chr18:38601847-38603927	.	.	38601847	38603927	0	1	2080	38601844	enhancer
chr16	31325790	31328737	chr16:31325790-31328737	.	.	31325790	31328737	0	1	2947	31325787	enhancer
chr16	96082928	96083662	chr16:96082928-96083662	.	.	96082928	96083662	0	1	734	96082919	enhancer
chr1	132198588	132200951	chr1:132198588-132200951	.	.	132198588	132200951	0	1	2363	132198587	enhancer
chr11	46068190	46070255	chr11:46068190-46070255	.	.	46068190	46070255	0	1	2065	46068186	enhancer
chr19	23149931	23153997	chr19:23149931-23153997	.	.	23149931	23153997	0	1	4066	23149929	enhancer
chr4	133896830	133901905	chr4:133896830-133901905	.	.	133896830	133901905	0	1	5075	133896829	enhancer
chr3	157534665	157534922	chr3:157534665-157534922	.	.	157534665	157534922	0	1	257	157534664	enhancer
chr19	44284488	44285071	chr19:44284488-44285071	.	.	44284488	44285071	0	1	583	44284484	enhancer
chr16	94527129	94527302	chr16:94527129-94527302	.	.	94527129	94527302	0	1	173	94527120	enhancer
chr2	160646397	160647105	chr2:160646397-160647105	.	.	160646397	160647105	0	1	708	160646396	enhancer
chr17	45573761	45574765	chr17:45573761-45574765	.	.	45573761	45574765	0	1	1004	45573757	enhancer
chr7	34233149	34234084	chr7:34233149-34234084	.	.	34233149	34234084	0	1	935	34233146	enhancer
chr8	123994217	123995043	chr8:123994217-123995043	.	.	123994217	123995043	0	1	826	123994216	enhancer
chr10	128035846	128036615	chr10:128035846-128036615	.	.	128035846	128036615	0	1	769	128035845	enhancer
chr11	84943304	84946256	chr11:84943304-84946256	.	.	84943304	84946256	0	1	2952	84943296	enhancer
chr16	13746972	13752153	chr16:13746972-13752153	.	.	13746972	13752153	0	1	5181	13746971	enhancer
chr2	132263648	132263804	chr2:132263648-132263804	.	.	132263648	132263804	0	1	156	132263647	enhancer
chr16	93815616	93817914	chr16:93815616-93817914	.	.	93815616	93817914	0	1	2298	93815607	enhancer
chr18	77559892	77561496	chr18:77559892-77561496	.	.	77559892	77561496	0	1	1604	77559885	enhancer
chr10	70095254	70096620	chr10:70095254-70096620	.	.	70095254	70096620	0	1	1366	70095247	enhancer
chr17	45453571	45455769	chr17:45453571-45455769	.	.	45453571	45455769	0	1	2198	45453567	enhancer
chr5	137629741	137631300	chr5:137629741-137631300	.	.	137629741	137631300	0	1	1559	137629740	enhancer
chr3	89800359	89803757	chr3:89800359-89803757	.	.	89800359	89803757	0	1	3398	89800351	enhancer
chr10	12614768	12615404	chr10:12614768-12615404	.	.	12614768	12615404	0	1	636	12614767	enhancer
chr6	67267479	67268373	chr6:67267479-67268373	.	.	67267479	67268373	0	1	894	67267473	enhancer
chr7	19748176	19749072	chr7:19748176-19749072	.	.	19748176	19749072	0	1	896	19748175	enhancer
chr11	8568906	8570956	chr11:8568906-8570956	.	.	8568906	8570956	0	1	2050	8568898	enhancer
chr6	113689732	113690555	chr6:113689732-113690555	.	.	113689732	113690555	0	1	823	113689731	enhancer
chr8	47675659	47676082	chr8:47675659-47676082	.	.	47675659	47676082	0	1	423	47675655	enhancer
chr5	142369965	142373210	chr5:142369965-142373210	.	.	142369965	142373210	0	1	3245	142369964	enhancer
chr4	135926640	135926977	chr4:135926640-135926977	.	.	135926640	135926977	0	1	337	135926639	enhancer
chr2	157841122	157842069	chr2:157841122-157842069	.	.	157841122	157842069	0	1	947	157841121	enhancer
chr6	65016854	65027137	chr6:65016854-65027137	.	.	65016854	65027137	0	1	10283	65016848	enhancer
chr4	156187955	156190830	chr4:156187955-156190830	.	.	156187955	156190830	0	1	2875	156187954	enhancer
chr1	119397097	119398822	chr1:119397097-119398822	.	.	119397097	119398822	0	1	1725	119397096	enhancer
chr10	21102275	21102787	chr10:21102275-21102787	.	.	21102275	21102787	0	1	512	21102273	enhancer
chr17	31802882	31812481	chr17:31802882-31812481	.	.	31802882	31812481	0	1	9599	31802879	enhancer
chr5	20701666	20702887	chr5:20701666-20702887	.	.	20701666	20702887	0	1	1221	20701664	enhancer
chr19	45058431	45059779	chr19:45058431-45059779	.	.	45058431	45059779	0	1	1348	45058427	enhancer
chr16	93682008	93682718	chr16:93682008-93682718	.	.	93682008	93682718	0	1	710	93681999	enhancer
chr3	31093152	31094557	chr3:31093152-31094557	.	.	31093152	31094557	0	1	1405	31093149	enhancer
chr2	34771330	34771589	chr2:34771330-34771589	.	.	34771330	34771589	0	1	259	34771327	enhancer
chr15	100275076	100278056	chr15:100275076-100278056	.	.	100275076	100278056	0	1	2980	100275075	enhancer
chr11	77894372	77894715	chr11:77894372-77894715	.	.	77894372	77894715	0	1	343	77894365	enhancer
chr3	30602587	30603005	chr3:30602587-30603005	.	.	30602587	30603005	0	1	418	30602584	enhancer
chr15	102239439	102245332	chr15:102239439-102245332	.	.	102239439	102245332	0	1	5893	102239438	enhancer
chr8	68420683	68421374	chr8:68420683-68421374	.	.	68420683	68421374	0	1	691	68420677	enhancer
chr15	98985271	98985464	chr15:98985271-98985464	.	.	98985271	98985464	0	1	193	98985262	enhancer
chr19	12488320	12489077	chr19:12488320-12489077	.	.	12488320	12489077	0	1	757	12488319	enhancer
chr9	108654181	108655974	chr9:108654181-108655974	.	.	108654181	108655974	0	1	1793	108654180	enhancer
chr18	4403522	4404141	chr18:4403522-4404141	.	.	4403522	4404141	0	1	619	4403518	enhancer
chr19	6085754	6086047	chr19:6085754-6086047	.	.	6085754	6086047	0	1	293	6085748	enhancer
chr1	55107011	55110410	chr1:55107011-55110410	.	.	55107011	55110410	0	1	3399	55107006	enhancer
chr14	48652974	48656284	chr14:48652974-48656284	.	.	48652974	48656284	0	1	3310	48652970	enhancer
chr10	24834946	24835694	chr10:24834946-24835694	.	.	24834946	24835694	0	1	748	24834944	enhancer
chr11	117077848	117084810	chr11:117077848-117084810	.	.	117077848	117084810	0	1	6962	117077847	enhancer
chr13	21865804	21866891	chr13:21865804-21866891	.	.	21865804	21866891	0	1	1087	21865802	enhancer
chr1	156668364	156668748	chr1:156668364-156668748	.	.	156668364	156668748	0	1	384	156668363	enhancer
chr14	76505335	76506717	chr14:76505335-76506717	.	.	76505335	76506717	0	1	1382	76505328	enhancer
chr4	135300005	135302708	chr4:135300005-135302708	.	.	135300005	135302708	0	1	2703	135300004	enhancer
chr11	97187251	97187391	chr11:97187251-97187391	.	.	97187251	97187391	0	1	140	97187242	enhancer
chr10	82809708	82810680	chr10:82809708-82810680	.	.	82809708	82810680	0	1	972	82809700	enhancer
chr2	28517542	28518261	chr2:28517542-28518261	.	.	28517542	28518261	0	1	719	28517540	enhancer
chr5	135935141	135936777	chr5:135935141-135936777	.	.	135935141	135936777	0	1	1636	135935140	enhancer
chr7	96212171	96214000	chr7:96212171-96214000	.	.	96212171	96214000	0	1	1829	96212162	enhancer
chr11	63270418	63272805	chr11:63270418-63272805	.	.	63270418	63272805	0	1	2387	63270412	enhancer
chr13	95534484	95537161	chr13:95534484-95537161	.	.	95534484	95537161	0	1	2677	95534475	enhancer
chr6	83914853	83914973	chr6:83914853-83914973	.	.	83914853	83914973	0	1	120	83914845	enhancer
chr4	132532382	132533599	chr4:132532382-132533599	.	.	132532382	132533599	0	1	1217	132532381	enhancer
chr12	76900466	76901551	chr12:76900466-76901551	.	.	76900466	76901551	0	1	1085	76900459	enhancer
chr11	30748612	30751248	chr11:30748612-30751248	.	.	30748612	30751248	0	1	2636	30748609	enhancer
chr1	178359888	178360739	chr1:178359888-178360739	.	.	178359888	178360739	0	1	851	178359887	enhancer
chr11	33526279	33527420	chr11:33526279-33527420	.	.	33526279	33527420	0	1	1141	33526276	enhancer
chr18	51933045	51933421	chr18:51933045-51933421	.	.	51933045	51933421	0	1	376	51933040	enhancer
chr11	116852009	116852593	chr11:116852009-116852593	.	.	116852009	116852593	0	1	584	116852008	enhancer
chr5	114126275	114127717	chr5:114126275-114127717	.	.	114126275	114127717	0	1	1442	114126274	enhancer
chrX	7764541	7765825	chrX:7764541-7765825	.	.	7764541	7765825	0	1	1284	7764534	enhancer
chr2	31161151	31165858	chr2:31161151-31165858	.	.	31161151	31165858	0	1	4707	31161148	enhancer
chr17	53567471	53568302	chr17:53567471-53568302	.	.	53567471	53568302	0	1	831	53567466	enhancer
chr4	11387283	11388639	chr4:11387283-11388639	.	.	11387283	11388639	0	1	1356	11387282	enhancer
chr14	21484408	21486274	chr14:21484408-21486274	.	.	21484408	21486274	0	1	1866	21484406	enhancer
chr1	131910958	131911617	chr1:131910958-131911617	.	.	131910958	131911617	0	1	659	131910957	enhancer
chr19	3324435	3325470	chr19:3324435-3325470	.	.	3324435	3325470	0	1	1035	3324432	enhancer
chr9	31029242	31030143	chr9:31029242-31030143	.	.	31029242	31030143	0	1	901	31029239	enhancer
chr17	6783280	6783500	chr17:6783280-6783500	.	.	6783280	6783500	0	1	220	6783274	enhancer
chr2	166156183	166157284	chr2:166156183-166157284	.	.	166156183	166157284	0	1	1101	166156182	enhancer
chr11	51999832	51999990	chr11:51999832-51999990	.	.	51999832	51999990	0	1	158	51999827	enhancer
chr17	36981737	36984073	chr17:36981737-36984073	.	.	36981737	36984073	0	1	2336	36981734	enhancer
chr7	27520369	27521634	chr7:27520369-27521634	.	.	27520369	27521634	0	1	1265	27520367	enhancer
chr4	45770336	45771140	chr4:45770336-45771140	.	.	45770336	45771140	0	1	804	45770332	enhancer
chr5	123375130	123377506	chr5:123375130-123377506	.	.	123375130	123377506	0	1	2376	123375129	enhancer
chr4	133757269	133758071	chr4:133757269-133758071	.	.	133757269	133758071	0	1	802	133757268	enhancer
chr19	5488879	5489044	chr19:5488879-5489044	.	.	5488879	5489044	0	1	165	5488874	enhancer
chr11	70655150	70656675	chr11:70655150-70656675	.	.	70655150	70656675	0	1	1525	70655143	enhancer
chr6	148990288	148992464	chr6:148990288-148992464	.	.	148990288	148992464	0	1	2176	148990287	enhancer
chr17	53479734	53480163	chr17:53479734-53480163	.	.	53479734	53480163	0	1	429	53479729	enhancer
chr6	115684189	115685419	chr6:115684189-115685419	.	.	115684189	115685419	0	1	1230	115684188	enhancer
chr8	87973866	87977137	chr8:87973866-87977137	.	.	87973866	87977137	0	1	3271	87973858	enhancer
chr3	8004286	8005584	chr3:8004286-8005584	.	.	8004286	8005584	0	1	1298	8004278	enhancer
chr6	91700357	91701320	chr6:91700357-91701320	.	.	91700357	91701320	0	1	963	91700348	enhancer
chr12	52394546	52395284	chr12:52394546-52395284	.	.	52394546	52395284	0	1	738	52394541	enhancer
chr11	97599011	97599178	chr11:97599011-97599178	.	.	97599011	97599178	0	1	167	97599002	enhancer
chr4	133352353	133354623	chr4:133352353-133354623	.	.	133352353	133354623	0	1	2270	133352352	enhancer
chr11	30197508	30197756	chr11:30197508-30197756	.	.	30197508	30197756	0	1	248	30197505	enhancer
chr6	145274772	145277541	chr6:145274772-145277541	.	.	145274772	145277541	0	1	2769	145274771	enhancer
chr15	77857896	77858593	chr15:77857896-77858593	.	.	77857896	77858593	0	1	697	77857889	enhancer
chr6	100334555	100337172	chr6:100334555-100337172	.	.	100334555	100337172	0	1	2617	100334554	enhancer
chr15	25754162	25756764	chr15:25754162-25756764	.	.	25754162	25756764	0	1	2602	25754160	enhancer
chr9	70543215	70543417	chr9:70543215-70543417	.	.	70543215	70543417	0	1	202	70543208	enhancer
chr2	181930824	181931349	chr2:181930824-181931349	.	.	181930824	181931349	0	1	525	181930823	enhancer
chr4	55472679	55475416	chr4:55472679-55475416	.	.	55472679	55475416	0	1	2737	55472674	enhancer
chr11	102579619	102580231	chr11:102579619-102580231	.	.	102579619	102580231	0	1	612	102579618	enhancer
chr1	180814105	180814668	chr1:180814105-180814668	.	.	180814105	180814668	0	1	563	180814104	enhancer
chr7	34720854	34723188	chr7:34720854-34723188	.	.	34720854	34723188	0	1	2334	34720851	enhancer
chr1	74506560	74507181	chr1:74506560-74507181	.	.	74506560	74507181	0	1	621	74506553	enhancer
chr1	134555217	134556932	chr1:134555217-134556932	.	.	134555217	134556932	0	1	1715	134555216	enhancer
chr10	71346438	71347262	chr10:71346438-71347262	.	.	71346438	71347262	0	1	824	71346431	enhancer
chr15	59083373	59084225	chr15:59083373-59084225	.	.	59083373	59084225	0	1	852	59083368	enhancer
chr8	84654339	84658258	chr8:84654339-84658258	.	.	84654339	84658258	0	1	3919	84654331	enhancer
chr1	36059320	36062693	chr1:36059320-36062693	.	.	36059320	36062693	0	1	3373	36059317	enhancer
chr11	101464583	101465698	chr11:101464583-101465698	.	.	101464583	101465698	0	1	1115	101464582	enhancer
chr3	69045242	69045483	chr3:69045242-69045483	.	.	69045242	69045483	0	1	241	69045236	enhancer
chr13	109632428	109633647	chr13:109632428-109633647	.	.	109632428	109633647	0	1	1219	109632427	enhancer
chr15	80083906	80084109	chr15:80083906-80084109	.	.	80083906	80084109	0	1	203	80083898	enhancer
chr5	53588731	53589845	chr5:53588731-53589845	.	.	53588731	53589845	0	1	1114	53588726	enhancer
chr7	30462568	30465090	chr7:30462568-30465090	.	.	30462568	30465090	0	1	2522	30462565	enhancer
chr7	27331076	27333147	chr7:27331076-27333147	.	.	27331076	27333147	0	1	2071	27331074	enhancer
chr11	120632489	120633046	chr11:120632489-120633046	.	.	120632489	120633046	0	1	557	120632488	enhancer
chr19	53420894	53421465	chr19:53420894-53421465	.	.	53420894	53421465	0	1	571	53420889	enhancer
chr8	14014967	14015635	chr8:14014967-14015635	.	.	14014967	14015635	0	1	668	14014966	enhancer
chr13	11932790	11934343	chr13:11932790-11934343	.	.	11932790	11934343	0	1	1553	11932789	enhancer
chr13	74462820	74463610	chr13:74462820-74463610	.	.	74462820	74463610	0	1	790	74462813	enhancer
chr8	110970537	110971363	chr8:110970537-110971363	.	.	110970537	110971363	0	1	826	110970536	enhancer
chr3	95659221	95661484	chr3:95659221-95661484	.	.	95659221	95661484	0	1	2263	95659212	enhancer
chr4	116626871	116626996	chr4:116626871-116626996	.	.	116626871	116626996	0	1	125	116626870	enhancer
chr4	117120749	117121289	chr4:117120749-117121289	.	.	117120749	117121289	0	1	540	117120748	enhancer
chr4	43561791	43562082	chr4:43561791-43562082	.	.	43561791	43562082	0	1	291	43561787	enhancer
chr7	127212108	127212376	chr7:127212108-127212376	.	.	127212108	127212376	0	1	268	127212107	enhancer
chr4	156192097	156194055	chr4:156192097-156194055	.	.	156192097	156194055	0	1	1958	156192096	enhancer
chr17	22876223	22877997	chr17:22876223-22877997	.	.	22876223	22877997	0	1	1774	22876221	enhancer
chr3	84180122	84181816	chr3:84180122-84181816	.	.	84180122	84181816	0	1	1694	84180114	enhancer
chr3	152210922	152211328	chr3:152210922-152211328	.	.	152210922	152211328	0	1	406	152210921	enhancer
chr15	79970216	79971105	chr15:79970216-79971105	.	.	79970216	79971105	0	1	889	79970209	enhancer
chr19	42135506	42136045	chr19:42135506-42136045	.	.	42135506	42136045	0	1	539	42135502	enhancer
chr15	93005608	93006761	chr15:93005608-93006761	.	.	93005608	93006761	0	1	1153	93005599	enhancer
chr6	120665065	120665813	chr6:120665065-120665813	.	.	120665065	120665813	0	1	748	120665064	enhancer
chr14	47298774	47299444	chr14:47298774-47299444	.	.	47298774	47299444	0	1	670	47298770	enhancer
chr6	91709278	91714016	chr6:91709278-91714016	.	.	91709278	91714016	0	1	4738	91709269	enhancer
chr11	101771799	101772532	chr11:101771799-101772532	.	.	101771799	101772532	0	1	733	101771798	enhancer
chr6	3556532	3558589	chr6:3556532-3558589	.	.	3556532	3558589	0	1	2057	3556529	enhancer
chr13	58127130	58128055	chr13:58127130-58128055	.	.	58127130	58128055	0	1	925	58127125	enhancer
chr9	114561595	114563868	chr9:114561595-114563868	.	.	114561595	114563868	0	1	2273	114561594	enhancer
chr17	26547502	26550146	chr17:26547502-26550146	.	.	26547502	26550146	0	1	2644	26547500	enhancer
chr5	113771271	113771899	chr5:113771271-113771899	.	.	113771271	113771899	0	1	628	113771270	enhancer
chr11	33534728	33538989	chr11:33534728-33538989	.	.	33534728	33538989	0	1	4261	33534725	enhancer
chr6	31898846	31899408	chr6:31898846-31899408	.	.	31898846	31899408	0	1	562	31898843	enhancer
chr2	30066974	30067666	chr2:30066974-30067666	.	.	30066974	30067666	0	1	692	30066971	enhancer
chr16	30641674	30642486	chr16:30641674-30642486	.	.	30641674	30642486	0	1	812	30641671	enhancer
chr5	115464470	115464878	chr5:115464470-115464878	.	.	115464470	115464878	0	1	408	115464469	enhancer
chr12	80643263	80643610	chr12:80643263-80643610	.	.	80643263	80643610	0	1	347	80643255	enhancer
chr8	120333209	120334932	chr8:120333209-120334932	.	.	120333209	120334932	0	1	1723	120333208	enhancer
chr9	115356986	115357710	chr9:115356986-115357710	.	.	115356986	115357710	0	1	724	115356985	enhancer
chr13	97483201	97486961	chr13:97483201-97486961	.	.	97483201	97486961	0	1	3760	97483192	enhancer
chr1	153091587	153093269	chr1:153091587-153093269	.	.	153091587	153093269	0	1	1682	153091586	enhancer
chr11	20137337	20141435	chr11:20137337-20141435	.	.	20137337	20141435	0	1	4098	20137335	enhancer
chr3	84639089	84639532	chr3:84639089-84639532	.	.	84639089	84639532	0	1	443	84639081	enhancer
chr14	55084679	55088597	chr14:55084679-55088597	.	.	55084679	55088597	0	1	3918	55084674	enhancer
chr10	4288456	4289637	chr10:4288456-4289637	.	.	4288456	4289637	0	1	1181	4288452	enhancer
chr5	135957806	135958966	chr5:135957806-135958966	.	.	135957806	135958966	0	1	1160	135957805	enhancer
chr2	128967902	128968475	chr2:128967902-128968475	.	.	128967902	128968475	0	1	573	128967901	enhancer
chr18	84935525	84936018	chr18:84935525-84936018	.	.	84935525	84936018	0	1	493	84935517	enhancer
chr7	19814460	19819370	chr7:19814460-19819370	.	.	19814460	19819370	0	1	4910	19814459	enhancer
chr4	141597781	141599423	chr4:141597781-141599423	.	.	141597781	141599423	0	1	1642	141597780	enhancer
chr17	70870754	70874292	chr17:70870754-70874292	.	.	70870754	70874292	0	1	3538	70870747	enhancer
chr10	122986224	122986947	chr10:122986224-122986947	.	.	122986224	122986947	0	1	723	122986223	enhancer
chr5	134944856	134946433	chr5:134944856-134946433	.	.	134944856	134946433	0	1	1577	134944855	enhancer
chr3	102163286	102168747	chr3:102163286-102168747	.	.	102163286	102168747	0	1	5461	102163285	enhancer
chr12	101082951	101083201	chr12:101082951-101083201	.	.	101082951	101083201	0	1	250	101082950	enhancer
chr14	45444031	45447844	chr14:45444031-45447844	.	.	45444031	45447844	0	1	3813	45444027	enhancer
chr2	29125492	29125946	chr2:29125492-29125946	.	.	29125492	29125946	0	1	454	29125490	enhancer
chr12	19875134	19875343	chr12:19875134-19875343	.	.	19875134	19875343	0	1	209	19875133	enhancer
chr13	51124977	51125473	chr13:51124977-51125473	.	.	51124977	51125473	0	1	496	51124972	enhancer
chr1	136706651	136707461	chr1:136706651-136707461	.	.	136706651	136707461	0	1	810	136706650	enhancer
chr17	70834203	70835721	chr17:70834203-70835721	.	.	70834203	70835721	0	1	1518	70834196	enhancer
chr1	180850150	180850650	chr1:180850150-180850650	.	.	180850150	180850650	0	1	500	180850149	enhancer
chr9	20544756	20545190	chr9:20544756-20545190	.	.	20544756	20545190	0	1	434	20544754	enhancer
chr7	141148896	141149497	chr7:141148896-141149497	.	.	141148896	141149497	0	1	601	141148895	enhancer
chr7	44304446	44304853	chr7:44304446-44304853	.	.	44304446	44304853	0	1	407	44304442	enhancer
chr4	130520529	130523442	chr4:130520529-130523442	.	.	130520529	130523442	0	1	2913	130520528	enhancer
chr4	83327485	83330549	chr4:83327485-83330549	.	.	83327485	83330549	0	1	3064	83327477	enhancer
chr11	117607901	117609764	chr11:117607901-117609764	.	.	117607901	117609764	0	1	1863	117607900	enhancer
chr15	102209932	102215358	chr15:102209932-102215358	.	.	102209932	102215358	0	1	5426	102209931	enhancer
chr13	44703190	44712837	chr13:44703190-44712837	.	.	44703190	44712837	0	1	9647	44703186	enhancer
chr6	37871311	37871882	chr6:37871311-37871882	.	.	37871311	37871882	0	1	571	37871308	enhancer
chr19	56548761	56548979	chr19:56548761-56548979	.	.	56548761	56548979	0	1	218	56548756	enhancer
chr11	95859317	95859714	chr11:95859317-95859714	.	.	95859317	95859714	0	1	397	95859308	enhancer
chr3	41564251	41564379	chr3:41564251-41564379	.	.	41564251	41564379	0	1	128	41564247	enhancer
chr6	100287858	100288914	chr6:100287858-100288914	.	.	100287858	100288914	0	1	1056	100287857	enhancer
chr5	139252824	139252996	chr5:139252824-139252996	.	.	139252824	139252996	0	1	172	139252823	enhancer
chr8	27260827	27261816	chr8:27260827-27261816	.	.	27260827	27261816	0	1	989	27260825	enhancer
chr3	122937077	122937639	chr3:122937077-122937639	.	.	122937077	122937639	0	1	562	122937076	enhancer
chr18	35822169	35824088	chr18:35822169-35824088	.	.	35822169	35824088	0	1	1919	35822166	enhancer
chr2	172516934	172518226	chr2:172516934-172518226	.	.	172516934	172518226	0	1	1292	172516933	enhancer
chr11	6416367	6417033	chr11:6416367-6417033	.	.	6416367	6417033	0	1	666	6416361	enhancer
chr11	100712967	100713428	chr11:100712967-100713428	.	.	100712967	100713428	0	1	461	100712966	enhancer
chr3	11210528	11214386	chr3:11210528-11214386	.	.	11210528	11214386	0	1	3858	11210527	enhancer
chr1	84858796	84863391	chr1:84858796-84863391	.	.	84858796	84863391	0	1	4595	84858788	enhancer
chr2	126674339	126674851	chr2:126674339-126674851	.	.	126674339	126674851	0	1	512	126674338	enhancer
chr1	132263734	132269598	chr1:132263734-132269598	.	.	132263734	132269598	0	1	5864	132263733	enhancer
chr2	71744187	71747824	chr2:71744187-71747824	.	.	71744187	71747824	0	1	3637	71744180	enhancer
chr15	79878994	79879640	chr15:79878994-79879640	.	.	79878994	79879640	0	1	646	79878987	enhancer
chr19	38064256	38065447	chr19:38064256-38065447	.	.	38064256	38065447	0	1	1191	38064253	enhancer
chr17	27799694	27800609	chr17:27799694-27800609	.	.	27799694	27800609	0	1	915	27799692	enhancer
chr2	135657937	135659046	chr2:135657937-135659046	.	.	135657937	135659046	0	1	1109	135657936	enhancer
chr1	34072277	34075675	chr1:34072277-34075675	.	.	34072277	34075675	0	1	3398	34072274	enhancer
chr9	71485458	71485482	chr9:71485458-71485482	.	.	71485458	71485482	0	1	24	71485451	enhancer
chr10	77189827	77195111	chr10:77189827-77195111	.	.	77189827	77195111	0	1	5284	77189820	enhancer
chr15	39779250	39782462	chr15:39779250-39782462	.	.	39779250	39782462	0	1	3212	39779247	enhancer
chr7	16365010	16365328	chr7:16365010-16365328	.	.	16365010	16365328	0	1	318	16365009	enhancer
chr10	70599791	70600375	chr10:70599791-70600375	.	.	70599791	70600375	0	1	584	70599784	enhancer
chr2	32161348	32168187	chr2:32161348-32168187	.	.	32161348	32168187	0	1	6839	32161345	enhancer
chr10	79984760	79984890	chr10:79984760-79984890	.	.	79984760	79984890	0	1	130	79984753	enhancer
chr16	48302939	48303569	chr16:48302939-48303569	.	.	48302939	48303569	0	1	630	48302935	enhancer
chr7	25263691	25264100	chr7:25263691-25264100	.	.	25263691	25264100	0	1	409	25263689	enhancer
chr15	25760425	25763820	chr15:25760425-25763820	.	.	25760425	25763820	0	1	3395	25760423	enhancer
chr11	6895441	6896467	chr11:6895441-6896467	.	.	6895441	6896467	0	1	1026	6895435	enhancer
chr4	126466126	126466848	chr4:126466126-126466848	.	.	126466126	126466848	0	1	722	126466125	enhancer
chr8	105635891	105636037	chr8:105635891-105636037	.	.	105635891	105636037	0	1	146	105635890	enhancer
chr5	149112821	149113511	chr5:149112821-149113511	.	.	149112821	149113511	0	1	690	149112820	enhancer
chr17	13681970	13684540	chr17:13681970-13684540	.	.	13681970	13684540	0	1	2570	13681969	enhancer
chr5	25555103	25557267	chr5:25555103-25557267	.	.	25555103	25557267	0	1	2164	25555101	enhancer
chr12	69371304	69371649	chr12:69371304-69371649	.	.	69371304	69371649	0	1	345	69371298	enhancer
chr6	39446213	39451098	chr6:39446213-39451098	.	.	39446213	39451098	0	1	4885	39446210	enhancer
chr12	86823485	86827079	chr12:86823485-86827079	.	.	86823485	86827079	0	1	3594	86823477	enhancer
chr17	26109067	26112815	chr17:26109067-26112815	.	.	26109067	26112815	0	1	3748	26109065	enhancer
chr6	124804756	124806663	chr6:124804756-124806663	.	.	124804756	124806663	0	1	1907	124804755	enhancer
chr11	22830095	22831396	chr11:22830095-22831396	.	.	22830095	22831396	0	1	1301	22830093	enhancer
chr11	78246746	78247845	chr11:78246746-78247845	.	.	78246746	78247845	0	1	1099	78246739	enhancer
chr1	136570573	136572048	chr1:136570573-136572048	.	.	136570573	136572048	0	1	1475	136570572	enhancer
chr3	96571624	96573003	chr3:96571624-96573003	.	.	96571624	96573003	0	1	1379	96571615	enhancer
chr10	128441798	128442027	chr10:128441798-128442027	.	.	128441798	128442027	0	1	229	128441797	enhancer
chr10	52274376	52275771	chr10:52274376-52275771	.	.	52274376	52275771	0	1	1395	52274371	enhancer
chr13	97820028	97820490	chr13:97820028-97820490	.	.	97820028	97820490	0	1	462	97820019	enhancer
chr8	44936938	44938791	chr8:44936938-44938791	.	.	44936938	44938791	0	1	1853	44936934	enhancer
chr7	127225438	127226551	chr7:127225438-127226551	.	.	127225438	127226551	0	1	1113	127225437	enhancer
chr11	22798530	22800959	chr11:22798530-22800959	.	.	22798530	22800959	0	1	2429	22798528	enhancer
chr9	62829096	62830940	chr9:62829096-62830940	.	.	62829096	62830940	0	1	1844	62829090	enhancer
chr1	133398028	133398319	chr1:133398028-133398319	.	.	133398028	133398319	0	1	291	133398027	enhancer
chr14	19860817	19862301	chr14:19860817-19862301	.	.	19860817	19862301	0	1	1484	19860816	enhancer
chr19	44294176	44294781	chr19:44294176-44294781	.	.	44294176	44294781	0	1	605	44294172	enhancer
chr5	24684315	24685314	chr5:24684315-24685314	.	.	24684315	24685314	0	1	999	24684313	enhancer
chr7	39552498	39552719	chr7:39552498-39552719	.	.	39552498	39552719	0	1	221	39552495	enhancer
chr4	11013077	11016979	chr4:11013077-11016979	.	.	11013077	11016979	0	1	3902	11013076	enhancer
chr10	80939366	80941615	chr10:80939366-80941615	.	.	80939366	80941615	0	1	2249	80939358	enhancer
chr3	121576632	121581024	chr3:121576632-121581024	.	.	121576632	121581024	0	1	4392	121576631	enhancer
chr2	166193664	166195598	chr2:166193664-166195598	.	.	166193664	166195598	0	1	1934	166193663	enhancer
chr13	46726629	46727348	chr13:46726629-46727348	.	.	46726629	46727348	0	1	719	46726625	enhancer
chr17	35939085	35940139	chr17:35939085-35940139	.	.	35939085	35940139	0	1	1054	35939082	enhancer
chr1	88608671	88608903	chr1:88608671-88608903	.	.	88608671	88608903	0	1	232	88608663	enhancer
chr10	95513898	95514661	chr10:95513898-95514661	.	.	95513898	95514661	0	1	763	95513889	enhancer
chr16	42874609	42875086	chr16:42874609-42875086	.	.	42874609	42875086	0	1	477	42874605	enhancer
chr15	102247000	102252205	chr15:102247000-102252205	.	.	102247000	102252205	0	1	5205	102246999	enhancer
chr15	82899580	82899781	chr15:82899580-82899781	.	.	82899580	82899781	0	1	201	82899572	enhancer
chr2	119463213	119463904	chr2:119463213-119463904	.	.	119463213	119463904	0	1	691	119463212	enhancer
chr2	152010712	152014665	chr2:152010712-152014665	.	.	152010712	152014665	0	1	3953	152010711	enhancer
chr16	18877250	18878685	chr16:18877250-18878685	.	.	18877250	18878685	0	1	1435	18877249	enhancer
chr9	110952045	110954959	chr9:110952045-110954959	.	.	110952045	110954959	0	1	2914	110952044	enhancer
chr17	83664943	83666167	chr17:83664943-83666167	.	.	83664943	83666167	0	1	1224	83664935	enhancer
chr7	139949460	139951477	chr7:139949460-139951477	.	.	139949460	139951477	0	1	2017	139949459	enhancer
chr11	77903381	77907696	chr11:77903381-77907696	.	.	77903381	77907696	0	1	4315	77903374	enhancer
chr4	124708425	124709642	chr4:124708425-124709642	.	.	124708425	124709642	0	1	1217	124708424	enhancer
chr2	152831217	152831227	chr2:152831217-152831227	.	.	152831217	152831227	0	1	10	152831216	enhancer
chr12	86470150	86470963	chr12:86470150-86470963	.	.	86470150	86470963	0	1	813	86470142	enhancer
chr17	31818660	31821581	chr17:31818660-31821581	.	.	31818660	31821581	0	1	2921	31818657	enhancer
chr8	124800435	124801283	chr8:124800435-124801283	.	.	124800435	124801283	0	1	848	124800434	enhancer
chr19	38347677	38348492	chr19:38347677-38348492	.	.	38347677	38348492	0	1	815	38347674	enhancer
chr4	132513505	132514044	chr4:132513505-132514044	.	.	132513505	132514044	0	1	539	132513504	enhancer
chr13	55182164	55182823	chr13:55182164-55182823	.	.	55182164	55182823	0	1	659	55182159	enhancer
chr7	130546355	130546880	chr7:130546355-130546880	.	.	130546355	130546880	0	1	525	130546354	enhancer
chr5	33274260	33274503	chr5:33274260-33274503	.	.	33274260	33274503	0	1	243	33274257	enhancer
chr4	129810000	129812002	chr4:129810000-129812002	.	.	129810000	129812002	0	1	2002	129809999	enhancer
chr11	4806422	4807653	chr11:4806422-4807653	.	.	4806422	4807653	0	1	1231	4806418	enhancer
chr1	171476893	171478956	chr1:171476893-171478956	.	.	171476893	171478956	0	1	2063	171476892	enhancer
chr8	84196821	84198451	chr8:84196821-84198451	.	.	84196821	84198451	0	1	1630	84196813	enhancer
chr11	95266878	95267220	chr11:95266878-95267220	.	.	95266878	95267220	0	1	342	95266869	enhancer
chr2	127182998	127183589	chr2:127182998-127183589	.	.	127182998	127183589	0	1	591	127182997	enhancer
chr2	119843700	119844633	chr2:119843700-119844633	.	.	119843700	119844633	0	1	933	119843699	enhancer
chr11	77496903	77499122	chr11:77496903-77499122	.	.	77496903	77499122	0	1	2219	77496896	enhancer
chr3	88275413	88280179	chr3:88275413-88280179	.	.	88275413	88280179	0	1	4766	88275405	enhancer
chr11	97309358	97311920	chr11:97309358-97311920	.	.	97309358	97311920	0	1	2562	97309349	enhancer
chr2	147011737	147012498	chr2:147011737-147012498	.	.	147011737	147012498	0	1	761	147011736	enhancer
chr19	32254562	32255463	chr19:32254562-32255463	.	.	32254562	32255463	0	1	901	32254559	enhancer
chr15	96459686	96460342	chr15:96459686-96460342	.	.	96459686	96460342	0	1	656	96459677	enhancer
chr2	163062365	163063523	chr2:163062365-163063523	.	.	163062365	163063523	0	1	1158	163062364	enhancer
chr19	11299150	11300700	chr19:11299150-11300700	.	.	11299150	11300700	0	1	1550	11299149	enhancer
chr4	132523046	132525956	chr4:132523046-132525956	.	.	132523046	132525956	0	1	2910	132523045	enhancer
chr7	45549550	45554197	chr7:45549550-45554197	.	.	45549550	45554197	0	1	4647	45549546	enhancer
chr3	32364771	32364988	chr3:32364771-32364988	.	.	32364771	32364988	0	1	217	32364768	enhancer
chr11	53800377	53800683	chr11:53800377-53800683	.	.	53800377	53800683	0	1	306	53800372	enhancer
chr11	11820846	11823378	chr11:11820846-11823378	.	.	11820846	11823378	0	1	2532	11820845	enhancer
chr2	92182591	92183681	chr2:92182591-92183681	.	.	92182591	92183681	0	1	1090	92182582	enhancer
chr4	135581864	135582677	chr4:135581864-135582677	.	.	135581864	135582677	0	1	813	135581863	enhancer
chr2	168958448	168963533	chr2:168958448-168963533	.	.	168958448	168963533	0	1	5085	168958447	enhancer
chr7	4124547	4126241	chr7:4124547-4126241	.	.	4124547	4126241	0	1	1694	4124543	enhancer
chr14	99509943	99510226	chr14:99509943-99510226	.	.	99509943	99510226	0	1	283	99509934	enhancer
chr11	120990623	120990832	chr11:120990623-120990832	.	.	120990623	120990832	0	1	209	120990622	enhancer
chr18	10866450	10866986	chr18:10866450-10866986	.	.	10866450	10866986	0	1	536	10866449	enhancer
chr5	110804389	110809580	chr5:110804389-110809580	.	.	110804389	110809580	0	1	5191	110804388	enhancer
chr8	84975659	84978247	chr8:84975659-84978247	.	.	84975659	84978247	0	1	2588	84975651	enhancer
chr5	135656451	135657369	chr5:135656451-135657369	.	.	135656451	135657369	0	1	918	135656450	enhancer
chr7	111081967	111082529	chr7:111081967-111082529	.	.	111081967	111082529	0	1	562	111081966	enhancer
chr13	5689699	5690874	chr13:5689699-5690874	.	.	5689699	5690874	0	1	1175	5689694	enhancer
chr3	87149915	87153623	chr3:87149915-87153623	.	.	87149915	87153623	0	1	3708	87149907	enhancer
chr2	174261758	174262763	chr2:174261758-174262763	.	.	174261758	174262763	0	1	1005	174261757	enhancer
chr3	88572284	88579107	chr3:88572284-88579107	.	.	88572284	88579107	0	1	6823	88572276	enhancer
chr13	23555532	23557060	chr13:23555532-23557060	.	.	23555532	23557060	0	1	1528	23555530	enhancer
chr11	96064675	96064863	chr11:96064675-96064863	.	.	96064675	96064863	0	1	188	96064666	enhancer
chr7	127876142	127876335	chr7:127876142-127876335	.	.	127876142	127876335	0	1	193	127876141	enhancer
chr1	86524316	86525310	chr1:86524316-86525310	.	.	86524316	86525310	0	1	994	86524308	enhancer
chr4	132515209	132515500	chr4:132515209-132515500	.	.	132515209	132515500	0	1	291	132515208	enhancer
chr15	99030391	99030938	chr15:99030391-99030938	.	.	99030391	99030938	0	1	547	99030382	enhancer
chr7	30195653	30198885	chr7:30195653-30198885	.	.	30195653	30198885	0	1	3232	30195650	enhancer
chr9	106171429	106172035	chr9:106171429-106172035	.	.	106171429	106172035	0	1	606	106171428	enhancer
chr2	33435409	33441667	chr2:33435409-33441667	.	.	33435409	33441667	0	1	6258	33435406	enhancer
chr2	154335505	154336419	chr2:154335505-154336419	.	.	154335505	154336419	0	1	914	154335504	enhancer
chr16	30062864	30064850	chr16:30062864-30064850	.	.	30062864	30064850	0	1	1986	30062861	enhancer
chr11	88687645	88692204	chr11:88687645-88692204	.	.	88687645	88692204	0	1	4559	88687637	enhancer
chr8	33914427	33918714	chr8:33914427-33918714	.	.	33914427	33918714	0	1	4287	33914424	enhancer
chr10	45092051	45092388	chr10:45092051-45092388	.	.	45092051	45092388	0	1	337	45092047	enhancer
chr17	69382363	69382674	chr17:69382363-69382674	.	.	69382363	69382674	0	1	311	69382357	enhancer
chr10	39732660	39733281	chr10:39732660-39733281	.	.	39732660	39733281	0	1	621	39732657	enhancer
chr7	110062211	110062387	chr7:110062211-110062387	.	.	110062211	110062387	0	1	176	110062210	enhancer
chr10	108285248	108288377	chr10:108285248-108288377	.	.	108285248	108288377	0	1	3129	108285247	enhancer
chr11	104442820	104443560	chr11:104442820-104443560	.	.	104442820	104443560	0	1	740	104442819	enhancer
chr16	90144006	90144228	chr16:90144006-90144228	.	.	90144006	90144228	0	1	222	90143997	enhancer
chr4	126464158	126465916	chr4:126464158-126465916	.	.	126464158	126465916	0	1	1758	126464157	enhancer
chr9	121333574	121339013	chr9:121333574-121339013	.	.	121333574	121339013	0	1	5439	121333573	enhancer
chr15	99678785	99679035	chr15:99678785-99679035	.	.	99678785	99679035	0	1	250	99678776	enhancer
chr19	53022397	53023254	chr19:53022397-53023254	.	.	53022397	53023254	0	1	857	53022392	enhancer
chr18	77719007	77721312	chr18:77719007-77721312	.	.	77719007	77721312	0	1	2305	77719000	enhancer
chr4	143161581	143162153	chr4:143161581-143162153	.	.	143161581	143162153	0	1	572	143161580	enhancer
chr2	29691067	29691661	chr2:29691067-29691661	.	.	29691067	29691661	0	1	594	29691065	enhancer
chr6	88074862	88075131	chr6:88074862-88075131	.	.	88074862	88075131	0	1	269	88074854	enhancer
chr10	67100701	67101429	chr10:67100701-67101429	.	.	67100701	67101429	0	1	728	67100695	enhancer
chr13	40868082	40870319	chr13:40868082-40870319	.	.	40868082	40870319	0	1	2237	40868078	enhancer
chr6	57702955	57703313	chr6:57702955-57703313	.	.	57702955	57703313	0	1	358	57702950	enhancer
chr8	125779003	125779239	chr8:125779003-125779239	.	.	125779003	125779239	0	1	236	125779002	enhancer
chr11	60175030	60177665	chr11:60175030-60177665	.	.	60175030	60177665	0	1	2635	60175024	enhancer
chrX	75734672	75735072	chrX:75734672-75735072	.	.	75734672	75735072	0	1	400	75734665	enhancer
chr11	19848255	19848631	chr11:19848255-19848631	.	.	19848255	19848631	0	1	376	19848254	enhancer
chr16	20861215	20861763	chr16:20861215-20861763	.	.	20861215	20861763	0	1	548	20861213	enhancer
chr14	20639886	20640882	chr14:20639886-20640882	.	.	20639886	20640882	0	1	996	20639884	enhancer
chr8	57488921	57490090	chr8:57488921-57490090	.	.	57488921	57490090	0	1	1169	57488916	enhancer
chr17	33806810	33807630	chr17:33806810-33807630	.	.	33806810	33807630	0	1	820	33806807	enhancer
chr9	64041965	64042889	chr9:64041965-64042889	.	.	64041965	64042889	0	1	924	64041959	enhancer
chr11	79993606	79994043	chr11:79993606-79994043	.	.	79993606	79994043	0	1	437	79993599	enhancer
chr3	35722782	35724603	chr3:35722782-35724603	.	.	35722782	35724603	0	1	1821	35722779	enhancer
chr2	29643679	29644244	chr2:29643679-29644244	.	.	29643679	29644244	0	1	565	29643677	enhancer
chr18	33891004	33893192	chr18:33891004-33893192	.	.	33891004	33893192	0	1	2188	33891001	enhancer
chr17	70755188	70756549	chr17:70755188-70756549	.	.	70755188	70756549	0	1	1361	70755181	enhancer
chr12	12927434	12928089	chr12:12927434-12928089	.	.	12927434	12928089	0	1	655	12927433	enhancer
chr3	89419051	89421120	chr3:89419051-89421120	.	.	89419051	89421120	0	1	2069	89419043	enhancer
chr18	46526471	46526551	chr18:46526471-46526551	.	.	46526471	46526551	0	1	80	46526467	enhancer
chr15	100228359	100229761	chr15:100228359-100229761	.	.	100228359	100229761	0	1	1402	100228358	enhancer
chr7	3192782	3195009	chr7:3192782-3195009	.	.	3192782	3195009	0	1	2227	3192779	enhancer
chr16	25516353	25517249	chr16:25516353-25517249	.	.	25516353	25517249	0	1	896	25516351	enhancer
chr13	63271896	63273565	chr13:63271896-63273565	.	.	63271896	63273565	0	1	1669	63271890	enhancer
chr11	102820737	102821059	chr11:102820737-102821059	.	.	102820737	102821059	0	1	322	102820736	enhancer
chr2	170045528	170046015	chr2:170045528-170046015	.	.	170045528	170046015	0	1	487	170045527	enhancer
chr4	142069992	142072745	chr4:142069992-142072745	.	.	142069992	142072745	0	1	2753	142069991	enhancer
chr9	101073327	101073713	chr9:101073327-101073713	.	.	101073327	101073713	0	1	386	101073326	enhancer
chr3	107995153	107995985	chr3:107995153-107995985	.	.	107995153	107995985	0	1	832	107995152	enhancer
chr9	44335215	44336229	chr9:44335215-44336229	.	.	44335215	44336229	0	1	1014	44335211	enhancer
chr17	70915429	70919013	chr17:70915429-70919013	.	.	70915429	70919013	0	1	3584	70915422	enhancer
chr7	27359419	27361334	chr7:27359419-27361334	.	.	27359419	27361334	0	1	1915	27359417	enhancer
chr17	49032526	49034485	chr17:49032526-49034485	.	.	49032526	49034485	0	1	1959	49032522	enhancer
chr3	88492392	88492811	chr3:88492392-88492811	.	.	88492392	88492811	0	1	419	88492384	enhancer
chr6	86495118	86498674	chr6:86495118-86498674	.	.	86495118	86498674	0	1	3556	86495110	enhancer
chr5	73219122	73219506	chr5:73219122-73219506	.	.	73219122	73219506	0	1	384	73219115	enhancer
chr19	7261903	7266893	chr19:7261903-7266893	.	.	7261903	7266893	0	1	4990	7261896	enhancer
chr11	30492301	30492922	chr11:30492301-30492922	.	.	30492301	30492922	0	1	621	30492298	enhancer
chr4	55463071	55464374	chr4:55463071-55464374	.	.	55463071	55464374	0	1	1303	55463066	enhancer
chr17	70852234	70853031	chr17:70852234-70853031	.	.	70852234	70853031	0	1	797	70852227	enhancer
chr2	26458058	26462067	chr2:26458058-26462067	.	.	26458058	26462067	0	1	4009	26458056	enhancer
chr8	111786733	111791048	chr8:111786733-111791048	.	.	111786733	111791048	0	1	4315	111786732	enhancer
chr10	3939787	3942844	chr10:3939787-3942844	.	.	3939787	3942844	0	1	3057	3939784	enhancer
chr14	120910287	120910693	chr14:120910287-120910693	.	.	120910287	120910693	0	1	406	120910286	enhancer
chr3	8005828	8007675	chr3:8005828-8007675	.	.	8005828	8007675	0	1	1847	8005820	enhancer
chr5	24750863	24752782	chr5:24750863-24752782	.	.	24750863	24752782	0	1	1919	24750861	enhancer
chr11	76482388	76483293	chr11:76482388-76483293	.	.	76482388	76483293	0	1	905	76482381	enhancer
chr17	30609102	30610037	chr17:30609102-30610037	.	.	30609102	30610037	0	1	935	30609099	enhancer
chr14	62761612	62762328	chr14:62761612-62762328	.	.	62761612	62762328	0	1	716	62761606	enhancer
chr12	73086194	73089301	chr12:73086194-73089301	.	.	73086194	73089301	0	1	3107	73086187	enhancer
chr11	49658638	49659202	chr11:49658638-49659202	.	.	49658638	49659202	0	1	564	49658634	enhancer
chr7	80745118	80745399	chr7:80745118-80745399	.	.	80745118	80745399	0	1	281	80745110	enhancer
chr4	122886576	122886974	chr4:122886576-122886974	.	.	122886576	122886974	0	1	398	122886575	enhancer
chr10	91180320	91182068	chr10:91180320-91182068	.	.	91180320	91182068	0	1	1748	91180311	enhancer
chr4	155250466	155251039	chr4:155250466-155251039	.	.	155250466	155251039	0	1	573	155250465	enhancer
chr7	80187341	80193263	chr7:80187341-80193263	.	.	80187341	80193263	0	1	5922	80187333	enhancer
chr3	22296900	22297943	chr3:22296900-22297943	.	.	22296900	22297943	0	1	1043	22296898	enhancer
chr2	14055401	14055534	chr2:14055401-14055534	.	.	14055401	14055534	0	1	133	14055400	enhancer
chr17	47712874	47713335	chr17:47712874-47713335	.	.	47712874	47713335	0	1	461	47712870	enhancer
chr3	51416516	51417084	chr3:51416516-51417084	.	.	51416516	51417084	0	1	568	51416511	enhancer
chr9	78478738	78481223	chr9:78478738-78481223	.	.	78478738	78481223	0	1	2485	78478731	enhancer
chr3	88567269	88572029	chr3:88567269-88572029	.	.	88567269	88572029	0	1	4760	88567261	enhancer
chr1	118648333	118652014	chr1:118648333-118652014	.	.	118648333	118652014	0	1	3681	118648332	enhancer
chr12	100186900	100187467	chr12:100186900-100187467	.	.	100186900	100187467	0	1	567	100186899	enhancer
chr8	79028937	79031691	chr8:79028937-79031691	.	.	79028937	79031691	0	1	2754	79028930	enhancer
chr2	163055135	163056485	chr2:163055135-163056485	.	.	163055135	163056485	0	1	1350	163055134	enhancer
chr8	72676494	72676832	chr8:72676494-72676832	.	.	72676494	72676832	0	1	338	72676487	enhancer
chr6	122342100	122346190	chr6:122342100-122346190	.	.	122342100	122346190	0	1	4090	122342099	enhancer
chr15	37080181	37083466	chr15:37080181-37083466	.	.	37080181	37083466	0	1	3285	37080178	enhancer
chr7	35322315	35323445	chr7:35322315-35323445	.	.	35322315	35323445	0	1	1130	35322312	enhancer
chr4	116684967	116685098	chr4:116684967-116685098	.	.	116684967	116685098	0	1	131	116684966	enhancer
chr8	123374211	123374393	chr8:123374211-123374393	.	.	123374211	123374393	0	1	182	123374210	enhancer
chr7	44374098	44374529	chr7:44374098-44374529	.	.	44374098	44374529	0	1	431	44374094	enhancer
chr2	18027749	18029074	chr2:18027749-18029074	.	.	18027749	18029074	0	1	1325	18027748	enhancer
chr15	79327067	79327870	chr15:79327067-79327870	.	.	79327067	79327870	0	1	803	79327060	enhancer
chr15	97590842	97596740	chr15:97590842-97596740	.	.	97590842	97596740	0	1	5898	97590833	enhancer
chr4	142165865	142167243	chr4:142165865-142167243	.	.	142165865	142167243	0	1	1378	142165864	enhancer
chr1	75124083	75125259	chr1:75124083-75125259	.	.	75124083	75125259	0	1	1176	75124076	enhancer
chr19	23073929	23075948	chr19:23073929-23075948	.	.	23073929	23075948	0	1	2019	23073927	enhancer
chr13	59655732	59658643	chr13:59655732-59658643	.	.	59655732	59658643	0	1	2911	59655727	enhancer
chr4	155705315	155705775	chr4:155705315-155705775	.	.	155705315	155705775	0	1	460	155705314	enhancer
chr19	29008431	29009696	chr19:29008431-29009696	.	.	29008431	29009696	0	1	1265	29008429	enhancer
chr1	131138734	131140047	chr1:131138734-131140047	.	.	131138734	131140047	0	1	1313	131138733	enhancer
chr11	33533790	33534493	chr11:33533790-33534493	.	.	33533790	33534493	0	1	703	33533787	enhancer
chr1	161035416	161037285	chr1:161035416-161037285	.	.	161035416	161037285	0	1	1869	161035415	enhancer
chr8	80738251	80738958	chr8:80738251-80738958	.	.	80738251	80738958	0	1	707	80738243	enhancer
chr15	97581902	97582354	chr15:97581902-97582354	.	.	97581902	97582354	0	1	452	97581893	enhancer
chr5	142545570	142546378	chr5:142545570-142546378	.	.	142545570	142546378	0	1	808	142545569	enhancer
chr4	119026791	119027345	chr4:119026791-119027345	.	.	119026791	119027345	0	1	554	119026790	enhancer
chr8	86888385	86889466	chr8:86888385-86889466	.	.	86888385	86889466	0	1	1081	86888377	enhancer
chr12	86866863	86868888	chr12:86866863-86868888	.	.	86866863	86868888	0	1	2025	86866855	enhancer
chr10	80676793	80677138	chr10:80676793-80677138	.	.	80676793	80677138	0	1	345	80676785	enhancer
chr17	33684843	33684957	chr17:33684843-33684957	.	.	33684843	33684957	0	1	114	33684840	enhancer
chr7	4702515	4703409	chr7:4702515-4703409	.	.	4702515	4703409	0	1	894	4702511	enhancer
chr17	71001572	71002032	chr17:71001572-71002032	.	.	71001572	71002032	0	1	460	71001565	enhancer
chr14	7952471	7955457	chr14:7952471-7955457	.	.	7952471	7955457	0	1	2986	7952464	enhancer
chr17	83698824	83700929	chr17:83698824-83700929	.	.	83698824	83700929	0	1	2105	83698816	enhancer
chr6	34187919	34189793	chr6:34187919-34189793	.	.	34187919	34189793	0	1	1874	34187916	enhancer
chr2	165862035	165862514	chr2:165862035-165862514	.	.	165862035	165862514	0	1	479	165862034	enhancer
chr3	34652403	34653965	chr3:34652403-34653965	.	.	34652403	34653965	0	1	1562	34652400	enhancer
chr15	25768370	25769994	chr15:25768370-25769994	.	.	25768370	25769994	0	1	1624	25768368	enhancer
chr5	18688740	18689658	chr5:18688740-18689658	.	.	18688740	18689658	0	1	918	18688739	enhancer
chr15	80255684	80256827	chr15:80255684-80256827	.	.	80255684	80256827	0	1	1143	80255676	enhancer
chr12	86883133	86884313	chr12:86883133-86884313	.	.	86883133	86884313	0	1	1180	86883125	enhancer
chr2	180707720	180709106	chr2:180707720-180709106	.	.	180707720	180709106	0	1	1386	180707719	enhancer
chr6	92091918	92091932	chr6:92091918-92091932	.	.	92091918	92091932	0	1	14	92091909	enhancer
chr7	139945781	139946722	chr7:139945781-139946722	.	.	139945781	139946722	0	1	941	139945780	enhancer
chr4	134854076	134854499	chr4:134854076-134854499	.	.	134854076	134854499	0	1	423	134854075	enhancer
chr3	35719412	35722589	chr3:35719412-35722589	.	.	35719412	35722589	0	1	3177	35719409	enhancer
chr9	114499799	114501656	chr9:114499799-114501656	.	.	114499799	114501656	0	1	1857	114499798	enhancer
chr13	97067787	97068904	chr13:97067787-97068904	.	.	97067787	97068904	0	1	1117	97067778	enhancer
chr15	75889272	75889638	chr15:75889272-75889638	.	.	75889272	75889638	0	1	366	75889265	enhancer
chr4	140405405	140408248	chr4:140405405-140408248	.	.	140405405	140408248	0	1	2843	140405404	enhancer
chr18	6240800	6241023	chr18:6240800-6241023	.	.	6240800	6241023	0	1	223	6240794	enhancer
chr7	127477536	127478457	chr7:127477536-127478457	.	.	127477536	127478457	0	1	921	127477535	enhancer
chr10	80400031	80400631	chr10:80400031-80400631	.	.	80400031	80400631	0	1	600	80400023	enhancer
chr6	39420878	39422349	chr6:39420878-39422349	.	.	39420878	39422349	0	1	1471	39420875	enhancer
chr2	104817196	104818080	chr2:104817196-104818080	.	.	104817196	104818080	0	1	884	104817195	enhancer
chr3	27154526	27157251	chr3:27154526-27157251	.	.	27154526	27157251	0	1	2725	27154524	enhancer
chr3	89381710	89384044	chr3:89381710-89384044	.	.	89381710	89384044	0	1	2334	89381702	enhancer
chr19	32725598	32728724	chr19:32725598-32728724	.	.	32725598	32728724	0	1	3126	32725595	enhancer
chr1	55131745	55131965	chr1:55131745-55131965	.	.	55131745	55131965	0	1	220	55131740	enhancer
chr11	5494863	5497089	chr11:5494863-5497089	.	.	5494863	5497089	0	1	2226	5494858	enhancer
chr1	189013135	189013542	chr1:189013135-189013542	.	.	189013135	189013542	0	1	407	189013134	enhancer
chr2	128265050	128265466	chr2:128265050-128265466	.	.	128265050	128265466	0	1	416	128265049	enhancer
chr11	94210409	94210953	chr11:94210409-94210953	.	.	94210409	94210953	0	1	544	94210400	enhancer
chr2	18063773	18064084	chr2:18063773-18064084	.	.	18063773	18064084	0	1	311	18063772	enhancer
chrUn_JH584304	35030	35189	chrUn_JH584304:35030-35189	.	.	35030	35189	0	1	159	35027	enhancer
chr13	43215275	43216692	chr13:43215275-43216692	.	.	43215275	43216692	0	1	1417	43215271	enhancer
chr15	25724740	25725056	chr15:25724740-25725056	.	.	25724740	25725056	0	1	316	25724738	enhancer
chr4	133888297	133888971	chr4:133888297-133888971	.	.	133888297	133888971	0	1	674	133888296	enhancer
chr1	64731386	64733573	chr1:64731386-64733573	.	.	64731386	64733573	0	1	2187	64731380	enhancer
chr13	34109355	34109857	chr13:34109355-34109857	.	.	34109355	34109857	0	1	502	34109352	enhancer
chr2	167071368	167073887	chr2:167071368-167073887	.	.	167071368	167073887	0	1	2519	167071367	enhancer
chr10	80397431	80399030	chr10:80397431-80399030	.	.	80397431	80399030	0	1	1599	80397423	enhancer
chr1	182181368	182181809	chr1:182181368-182181809	.	.	182181368	182181809	0	1	441	182181367	enhancer
chr9	55212937	55216175	chr9:55212937-55216175	.	.	55212937	55216175	0	1	3238	55212932	enhancer
chr1	182018365	182019479	chr1:182018365-182019479	.	.	182018365	182019479	0	1	1114	182018364	enhancer
chr7	112688758	112689378	chr7:112688758-112689378	.	.	112688758	112689378	0	1	620	112688757	enhancer
chr15	99215684	99216496	chr15:99215684-99216496	.	.	99215684	99216496	0	1	812	99215675	enhancer
chr6	143139549	143142272	chr6:143139549-143142272	.	.	143139549	143142272	0	1	2723	143139548	enhancer
chr12	109529272	109530743	chr12:109529272-109530743	.	.	109529272	109530743	0	1	1471	109529271	enhancer
chr12	8922093	8922359	chr12:8922093-8922359	.	.	8922093	8922359	0	1	266	8922085	enhancer
chr6	91701525	91702015	chr6:91701525-91702015	.	.	91701525	91702015	0	1	490	91701516	enhancer
chr8	107403705	107404097	chr8:107403705-107404097	.	.	107403705	107404097	0	1	392	107403704	enhancer
chr10	79400244	79401060	chr10:79400244-79401060	.	.	79400244	79401060	0	1	816	79400237	enhancer
chr4	150677209	150677832	chr4:150677209-150677832	.	.	150677209	150677832	0	1	623	150677208	enhancer
chr2	32628890	32628999	chr2:32628890-32628999	.	.	32628890	32628999	0	1	109	32628887	enhancer
chr6	124953330	124956157	chr6:124953330-124956157	.	.	124953330	124956157	0	1	2827	124953329	enhancer
chr1	60852066	60853576	chr1:60852066-60853576	.	.	60852066	60853576	0	1	1510	60852060	enhancer
chr9	31018206	31018784	chr9:31018206-31018784	.	.	31018206	31018784	0	1	578	31018203	enhancer
chr4	31963402	31963606	chr4:31963402-31963606	.	.	31963402	31963606	0	1	204	31963399	enhancer
chr6	124919877	124921067	chr6:124919877-124921067	.	.	124919877	124921067	0	1	1190	124919876	enhancer
chr11	60923304	60923921	chr11:60923304-60923921	.	.	60923304	60923921	0	1	617	60923298	enhancer
chr4	130636570	130643707	chr4:130636570-130643707	.	.	130636570	130643707	0	1	7137	130636569	enhancer
chr5	25532237	25533207	chr5:25532237-25533207	.	.	25532237	25533207	0	1	970	25532235	enhancer
chr11	55467641	55469205	chr11:55467641-55469205	.	.	55467641	55469205	0	1	1564	55467636	enhancer
chr10	4242389	4244659	chr10:4242389-4244659	.	.	4242389	4244659	0	1	2270	4242385	enhancer
chr19	61266729	61267231	chr19:61266729-61267231	.	.	61266729	61267231	0	1	502	61266723	enhancer
chr11	58008289	58008563	chr11:58008289-58008563	.	.	58008289	58008563	0	1	274	58008284	enhancer
chr15	77078449	77078970	chr15:77078449-77078970	.	.	77078449	77078970	0	1	521	77078442	enhancer
chr10	79985050	79985473	chr10:79985050-79985473	.	.	79985050	79985473	0	1	423	79985043	enhancer
chr5	38655128	38656928	chr5:38655128-38656928	.	.	38655128	38656928	0	1	1800	38655125	enhancer
chr10	11800951	11801677	chr10:11800951-11801677	.	.	11800951	11801677	0	1	726	11800950	enhancer
chr13	65240960	65242020	chr13:65240960-65242020	.	.	65240960	65242020	0	1	1060	65240954	enhancer
chr14	64439949	64440525	chr14:64439949-64440525	.	.	64439949	64440525	0	1	576	64439943	enhancer
chr5	134966771	134968350	chr5:134966771-134968350	.	.	134966771	134968350	0	1	1579	134966770	enhancer
chr8	84638377	84639412	chr8:84638377-84639412	.	.	84638377	84639412	0	1	1035	84638369	enhancer
chr16	13976694	13977157	chr16:13976694-13977157	.	.	13976694	13977157	0	1	463	13976693	enhancer
chr3	27062924	27063880	chr3:27062924-27063880	.	.	27062924	27063880	0	1	956	27062922	enhancer
chr9	21454326	21458607	chr9:21454326-21458607	.	.	21454326	21458607	0	1	4281	21454324	enhancer
chr18	3336916	3337088	chr18:3336916-3337088	.	.	3336916	3337088	0	1	172	3336913	enhancer
chr18	77035759	77040854	chr18:77035759-77040854	.	.	77035759	77040854	0	1	5095	77035752	enhancer
chr5	135962938	135963793	chr5:135962938-135963793	.	.	135962938	135963793	0	1	855	135962937	enhancer
chr3	96414175	96414332	chr3:96414175-96414332	.	.	96414175	96414332	0	1	157	96414166	enhancer
chr6	120666814	120667503	chr6:120666814-120667503	.	.	120666814	120667503	0	1	689	120666813	enhancer
chr11	115829753	115832628	chr11:115829753-115832628	.	.	115829753	115832628	0	1	2875	115829752	enhancer
chr13	48545366	48545813	chr13:48545366-48545813	.	.	48545366	48545813	0	1	447	48545362	enhancer
chr5	120513131	120513360	chr5:120513131-120513360	.	.	120513131	120513360	0	1	229	120513130	enhancer
chr11	60878225	60878537	chr11:60878225-60878537	.	.	60878225	60878537	0	1	312	60878219	enhancer
chr1	185209973	185210601	chr1:185209973-185210601	.	.	185209973	185210601	0	1	628	185209972	enhancer
chr2	59385738	59386181	chr2:59385738-59386181	.	.	59385738	59386181	0	1	443	59385733	enhancer
chr5	142666056	142670255	chr5:142666056-142670255	.	.	142666056	142670255	0	1	4199	142666055	enhancer
chr2	157840302	157840754	chr2:157840302-157840754	.	.	157840302	157840754	0	1	452	157840301	enhancer
chr15	102074273	102075213	chr15:102074273-102075213	.	.	102074273	102075213	0	1	940	102074272	enhancer
chr11	117969866	117970025	chr11:117969866-117970025	.	.	117969866	117970025	0	1	159	117969865	enhancer
chr3	137977523	137978143	chr3:137977523-137978143	.	.	137977523	137978143	0	1	620	137977522	enhancer
chr17	12194180	12196405	chr17:12194180-12196405	.	.	12194180	12196405	0	1	2225	12194179	enhancer
chr7	25248235	25250257	chr7:25248235-25250257	.	.	25248235	25250257	0	1	2022	25248233	enhancer
chr2	103992330	103993082	chr2:103992330-103993082	.	.	103992330	103993082	0	1	752	103992329	enhancer
chr15	9453270	9453807	chr15:9453270-9453807	.	.	9453270	9453807	0	1	537	9453261	enhancer
chr17	83664083	83664707	chr17:83664083-83664707	.	.	83664083	83664707	0	1	624	83664075	enhancer
chr5	65537745	65538294	chr5:65537745-65538294	.	.	65537745	65538294	0	1	549	65537739	enhancer
chr11	9115366	9117507	chr11:9115366-9117507	.	.	9115366	9117507	0	1	2141	9115357	enhancer
chr10	126972219	126973150	chr10:126972219-126973150	.	.	126972219	126973150	0	1	931	126972218	enhancer
chr3	104815845	104816444	chr3:104815845-104816444	.	.	104815845	104816444	0	1	599	104815844	enhancer
chr2	72980946	72981230	chr2:72980946-72981230	.	.	72980946	72981230	0	1	284	72980939	enhancer
chr7	28446714	28448082	chr7:28446714-28448082	.	.	28446714	28448082	0	1	1368	28446712	enhancer
chr7	143007807	143008156	chr7:143007807-143008156	.	.	143007807	143008156	0	1	349	143007806	enhancer
chr2	73893139	73893336	chr2:73893139-73893336	.	.	73893139	73893336	0	1	197	73893132	enhancer
chr2	147292491	147292812	chr2:147292491-147292812	.	.	147292491	147292812	0	1	321	147292490	enhancer
chr3	87478176	87481257	chr3:87478176-87481257	.	.	87478176	87481257	0	1	3081	87478168	enhancer
chr9	44594706	44595471	chr9:44594706-44595471	.	.	44594706	44595471	0	1	765	44594702	enhancer
chr1	92348296	92348989	chr1:92348296-92348989	.	.	92348296	92348989	0	1	693	92348287	enhancer
chr16	42876262	42876855	chr16:42876262-42876855	.	.	42876262	42876855	0	1	593	42876258	enhancer
chr9	100642463	100642947	chr9:100642463-100642947	.	.	100642463	100642947	0	1	484	100642462	enhancer
chr13	23761749	23761885	chr13:23761749-23761885	.	.	23761749	23761885	0	1	136	23761747	enhancer
chr7	30193902	30194652	chr7:30193902-30194652	.	.	30193902	30194652	0	1	750	30193899	enhancer
chr4	135854670	135855570	chr4:135854670-135855570	.	.	135854670	135855570	0	1	900	135854669	enhancer
chr17	36970076	36978866	chr17:36970076-36978866	.	.	36970076	36978866	0	1	8790	36970073	enhancer
chr11	88620410	88620968	chr11:88620410-88620968	.	.	88620410	88620968	0	1	558	88620402	enhancer
chr3	103279793	103280538	chr3:103279793-103280538	.	.	103279793	103280538	0	1	745	103279792	enhancer
chr4	134015958	134018315	chr4:134015958-134018315	.	.	134015958	134018315	0	1	2357	134015957	enhancer
chr11	69759133	69759764	chr11:69759133-69759764	.	.	69759133	69759764	0	1	631	69759127	enhancer
chr2	122348728	122348939	chr2:122348728-122348939	.	.	122348728	122348939	0	1	211	122348727	enhancer
chr9	90113057	90114319	chr9:90113057-90114319	.	.	90113057	90114319	0	1	1262	90113048	enhancer
chr8	89011572	89016216	chr8:89011572-89016216	.	.	89011572	89016216	0	1	4644	89011564	enhancer
chr7	19308297	19308607	chr7:19308297-19308607	.	.	19308297	19308607	0	1	310	19308296	enhancer
chr5	110106777	110107696	chr5:110106777-110107696	.	.	110106777	110107696	0	1	919	110106776	enhancer
chr8	36538225	36539369	chr8:36538225-36539369	.	.	36538225	36539369	0	1	1144	36538222	enhancer
chr5	134418670	134424406	chr5:134418670-134424406	.	.	134418670	134424406	0	1	5736	134418669	enhancer
chr17	47570052	47572970	chr17:47570052-47572970	.	.	47570052	47572970	0	1	2918	47570048	enhancer
chr10	111575250	111576114	chr10:111575250-111576114	.	.	111575250	111576114	0	1	864	111575249	enhancer
chr12	12782667	12789402	chr12:12782667-12789402	.	.	12782667	12789402	0	1	6735	12782666	enhancer
chr7	141214580	141215359	chr7:141214580-141215359	.	.	141214580	141215359	0	1	779	141214579	enhancer
chr4	137469303	137471858	chr4:137469303-137471858	.	.	137469303	137471858	0	1	2555	137469302	enhancer
chr7	143123768	143124369	chr7:143123768-143124369	.	.	143123768	143124369	0	1	601	143123767	enhancer
chr8	4677464	4679067	chr8:4677464-4679067	.	.	4677464	4679067	0	1	1603	4677460	enhancer
chr16	36072160	36072569	chr16:36072160-36072569	.	.	36072160	36072569	0	1	409	36072157	enhancer
chr4	141568979	141574094	chr4:141568979-141574094	.	.	141568979	141574094	0	1	5115	141568978	enhancer
chr7	45465621	45466397	chr7:45465621-45466397	.	.	45465621	45466397	0	1	776	45465617	enhancer
chr5	120563076	120563763	chr5:120563076-120563763	.	.	120563076	120563763	0	1	687	120563075	enhancer
chr13	54694460	54695047	chr13:54694460-54695047	.	.	54694460	54695047	0	1	587	54694455	enhancer
chr11	114669080	114669500	chr11:114669080-114669500	.	.	114669080	114669500	0	1	420	114669079	enhancer
chr17	84354637	84355100	chr17:84354637-84355100	.	.	84354637	84355100	0	1	463	84354629	enhancer
chr17	87695555	87696341	chr17:87695555-87696341	.	.	87695555	87696341	0	1	786	87695547	enhancer
chr10	21828279	21831254	chr10:21828279-21831254	.	.	21828279	21831254	0	1	2975	21828277	enhancer
chr17	56877185	56877791	chr17:56877185-56877791	.	.	56877185	56877791	0	1	606	56877180	enhancer
chr4	53337744	53341617	chr4:53337744-53341617	.	.	53337744	53341617	0	1	3873	53337739	enhancer
chr9	21768652	21770163	chr9:21768652-21770163	.	.	21768652	21770163	0	1	1511	21768650	enhancer
chr19	23056385	23058998	chr19:23056385-23058998	.	.	23056385	23058998	0	1	2613	23056383	enhancer
chr4	129227015	129227410	chr4:129227015-129227410	.	.	129227015	129227410	0	1	395	129227014	enhancer
chr2	164856686	164857207	chr2:164856686-164857207	.	.	164856686	164857207	0	1	521	164856685	enhancer
chr14	20695468	20695647	chr14:20695468-20695647	.	.	20695468	20695647	0	1	179	20695466	enhancer
chr7	27305971	27306259	chr7:27305971-27306259	.	.	27305971	27306259	0	1	288	27305969	enhancer
chr8	19707449	19707603	chr8:19707449-19707603	.	.	19707449	19707603	0	1	154	19707448	enhancer
chr17	70772035	70772594	chr17:70772035-70772594	.	.	70772035	70772594	0	1	559	70772028	enhancer
chr11	69417706	69418936	chr11:69417706-69418936	.	.	69417706	69418936	0	1	1230	69417700	enhancer
chr9	65592696	65594184	chr9:65592696-65594184	.	.	65592696	65594184	0	1	1488	65592690	enhancer
chr7	28962832	28971548	chr7:28962832-28971548	.	.	28962832	28971548	0	1	8716	28962830	enhancer
chr9	110965333	110965838	chr9:110965333-110965838	.	.	110965333	110965838	0	1	505	110965332	enhancer
chr11	88581101	88585852	chr11:88581101-88585852	.	.	88581101	88585852	0	1	4751	88581093	enhancer
chr3	96327775	96328522	chr3:96327775-96328522	.	.	96327775	96328522	0	1	747	96327766	enhancer
chr11	75619896	75624121	chr11:75619896-75624121	.	.	75619896	75624121	0	1	4225	75619889	enhancer
chr4	82513424	82513583	chr4:82513424-82513583	.	.	82513424	82513583	0	1	159	82513416	enhancer
chr8	83875051	83877160	chr8:83875051-83877160	.	.	83875051	83877160	0	1	2109	83875043	enhancer
chr5	92112190	92114556	chr5:92112190-92114556	.	.	92112190	92114556	0	1	2366	92112181	enhancer
chr4	117124392	117125224	chr4:117124392-117125224	.	.	117124392	117125224	0	1	832	117124391	enhancer
chr1	13372929	13373582	chr1:13372929-13373582	.	.	13372929	13373582	0	1	653	13372928	enhancer
chr4	132351083	132353185	chr4:132351083-132353185	.	.	132351083	132353185	0	1	2102	132351082	enhancer
chr6	146577125	146577334	chr6:146577125-146577334	.	.	146577125	146577334	0	1	209	146577124	enhancer
chr11	79001929	79004248	chr11:79001929-79004248	.	.	79001929	79004248	0	1	2319	79001922	enhancer
chr7	3411031	3411295	chr7:3411031-3411295	.	.	3411031	3411295	0	1	264	3411028	enhancer
chr17	24849597	24849801	chr17:24849597-24849801	.	.	24849597	24849801	0	1	204	24849595	enhancer
chr14	40955632	40956277	chr14:40955632-40956277	.	.	40955632	40956277	0	1	645	40955628	enhancer
chr7	27572412	27572904	chr7:27572412-27572904	.	.	27572412	27572904	0	1	492	27572410	enhancer
chr17	56008636	56008700	chr17:56008636-56008700	.	.	56008636	56008700	0	1	64	56008631	enhancer
chr14	77517886	77521484	chr14:77517886-77521484	.	.	77517886	77521484	0	1	3598	77517879	enhancer
chr14	76151314	76152660	chr14:76151314-76152660	.	.	76151314	76152660	0	1	1346	76151307	enhancer
chr19	53058218	53059771	chr19:53058218-53059771	.	.	53058218	53059771	0	1	1553	53058213	enhancer
chr5	119680240	119681973	chr5:119680240-119681973	.	.	119680240	119681973	0	1	1733	119680239	enhancer
chr2	59632656	59635228	chr2:59632656-59635228	.	.	59632656	59635228	0	1	2572	59632651	enhancer
chr17	80206289	80206804	chr17:80206289-80206804	.	.	80206289	80206804	0	1	515	80206281	enhancer
chr9	78190031	78191465	chr9:78190031-78191465	.	.	78190031	78191465	0	1	1434	78190024	enhancer
chr4	135856571	135857135	chr4:135856571-135857135	.	.	135856571	135857135	0	1	564	135856570	enhancer
chr11	70669916	70670022	chr11:70669916-70670022	.	.	70669916	70670022	0	1	106	70669909	enhancer
chr14	52015058	52016364	chr14:52015058-52016364	.	.	52015058	52016364	0	1	1306	52015053	enhancer
chr4	117155074	117155347	chr4:117155074-117155347	.	.	117155074	117155347	0	1	273	117155073	enhancer
chr4	13804074	13804467	chr4:13804074-13804467	.	.	13804074	13804467	0	1	393	13804073	enhancer
chr4	151862268	151863057	chr4:151862268-151863057	.	.	151862268	151863057	0	1	789	151862267	enhancer
chr9	108264458	108267008	chr9:108264458-108267008	.	.	108264458	108267008	0	1	2550	108264457	enhancer
chr15	99702787	99706332	chr15:99702787-99706332	.	.	99702787	99706332	0	1	3545	99702778	enhancer
chr6	136490252	136491997	chr6:136490252-136491997	.	.	136490252	136491997	0	1	1745	136490251	enhancer
chr14	64595147	64596598	chr14:64595147-64596598	.	.	64595147	64596598	0	1	1451	64595141	enhancer
chr9	64022559	64022917	chr9:64022559-64022917	.	.	64022559	64022917	0	1	358	64022553	enhancer
chr11	6414626	6415366	chr11:6414626-6415366	.	.	6414626	6415366	0	1	740	6414620	enhancer
chr16	8554023	8555558	chr16:8554023-8555558	.	.	8554023	8555558	0	1	1535	8554015	enhancer
chr14	57528173	57530202	chr14:57528173-57530202	.	.	57528173	57530202	0	1	2029	57528168	enhancer
chr13	19527536	19528517	chr13:19527536-19528517	.	.	19527536	19528517	0	1	981	19527535	enhancer
chr19	32242034	32242281	chr19:32242034-32242281	.	.	32242034	32242281	0	1	247	32242031	enhancer
chr17	47521862	47523503	chr17:47521862-47523503	.	.	47521862	47523503	0	1	1641	47521858	enhancer
chr5	63933058	63933544	chr5:63933058-63933544	.	.	63933058	63933544	0	1	486	63933052	enhancer
chr6	128799580	128799760	chr6:128799580-128799760	.	.	128799580	128799760	0	1	180	128799579	enhancer
chr17	46798333	46802267	chr17:46798333-46802267	.	.	46798333	46802267	0	1	3934	46798329	enhancer
chr7	51861361	51861514	chr7:51861361-51861514	.	.	51861361	51861514	0	1	153	51861356	enhancer
chr7	143829699	143829982	chr7:143829699-143829982	.	.	143829699	143829982	0	1	283	143829698	enhancer
chr4	119293591	119294012	chr4:119293591-119294012	.	.	119293591	119294012	0	1	421	119293590	enhancer
chr5	102052712	102053268	chr5:102052712-102053268	.	.	102052712	102053268	0	1	556	102052711	enhancer
chr7	79397205	79398548	chr7:79397205-79398548	.	.	79397205	79398548	0	1	1343	79397198	enhancer
chr6	39441506	39445859	chr6:39441506-39445859	.	.	39441506	39445859	0	1	4353	39441503	enhancer
chr17	29007178	29007494	chr17:29007178-29007494	.	.	29007178	29007494	0	1	316	29007176	enhancer
chr13	67843662	67846102	chr13:67843662-67846102	.	.	67843662	67846102	0	1	2440	67843656	enhancer
chr2	157058287	157058829	chr2:157058287-157058829	.	.	157058287	157058829	0	1	542	157058286	enhancer
chr8	27222919	27223785	chr8:27222919-27223785	.	.	27222919	27223785	0	1	866	27222917	enhancer
chr1	119048512	119049093	chr1:119048512-119049093	.	.	119048512	119049093	0	1	581	119048511	enhancer
chr10	52277507	52279826	chr10:52277507-52279826	.	.	52277507	52279826	0	1	2319	52277502	enhancer
chr6	119418028	119419699	chr6:119418028-119419699	.	.	119418028	119419699	0	1	1671	119418027	enhancer
chr9	44333579	44334214	chr9:44333579-44334214	.	.	44333579	44334214	0	1	635	44333575	enhancer
chr12	99411385	99414285	chr12:99411385-99414285	.	.	99411385	99414285	0	1	2900	99411376	enhancer
chr6	30048488	30049050	chr6:30048488-30049050	.	.	30048488	30049050	0	1	562	30048485	enhancer
chr6	117878996	117882832	chr6:117878996-117882832	.	.	117878996	117882832	0	1	3836	117878995	enhancer
chr8	84903225	84903455	chr8:84903225-84903455	.	.	84903225	84903455	0	1	230	84903217	enhancer
chr7	96203836	96205122	chr7:96203836-96205122	.	.	96203836	96205122	0	1	1286	96203827	enhancer
chr9	115356278	115356812	chr9:115356278-115356812	.	.	115356278	115356812	0	1	534	115356277	enhancer
chr14	50931349	50932482	chr14:50931349-50932482	.	.	50931349	50932482	0	1	1133	50931344	enhancer
chr4	41275635	41276029	chr4:41275635-41276029	.	.	41275635	41276029	0	1	394	41275631	enhancer
chr12	76371020	76371424	chr12:76371020-76371424	.	.	76371020	76371424	0	1	404	76371013	enhancer
chr10	95719004	95719550	chr10:95719004-95719550	.	.	95719004	95719550	0	1	546	95718995	enhancer
chr2	16811891	16812788	chr2:16811891-16812788	.	.	16811891	16812788	0	1	897	16811890	enhancer
chr2	152398546	152399503	chr2:152398546-152399503	.	.	152398546	152399503	0	1	957	152398545	enhancer
chr9	21545975	21546393	chr9:21545975-21546393	.	.	21545975	21546393	0	1	418	21545973	enhancer
chr7	45557794	45563364	chr7:45557794-45563364	.	.	45557794	45563364	0	1	5570	45557790	enhancer
chr9	70048103	70050231	chr9:70048103-70050231	.	.	70048103	70050231	0	1	2128	70048096	enhancer
chr4	123621960	123627475	chr4:123621960-123627475	.	.	123621960	123627475	0	1	5515	123621959	enhancer
chr10	80160146	80162143	chr10:80160146-80162143	.	.	80160146	80162143	0	1	1997	80160138	enhancer
chr19	23141726	23144174	chr19:23141726-23144174	.	.	23141726	23144174	0	1	2448	23141724	enhancer
chr12	21417936	21419429	chr12:21417936-21419429	.	.	21417936	21419429	0	1	1493	21417934	enhancer
chr5	99977528	99978437	chr5:99977528-99978437	.	.	99977528	99978437	0	1	909	99977519	enhancer
chr6	142984906	142986274	chr6:142984906-142986274	.	.	142984906	142986274	0	1	1368	142984905	enhancer
chr10	80157983	80159858	chr10:80157983-80159858	.	.	80157983	80159858	0	1	1875	80157975	enhancer
chr1	191397541	191397607	chr1:191397541-191397607	.	.	191397541	191397607	0	1	66	191397540	enhancer
chr16	29682340	29684988	chr16:29682340-29684988	.	.	29682340	29684988	0	1	2648	29682338	enhancer
chr5	134926220	134926742	chr5:134926220-134926742	.	.	134926220	134926742	0	1	522	134926219	enhancer
chr11	77884705	77886042	chr11:77884705-77886042	.	.	77884705	77886042	0	1	1337	77884698	enhancer
chr19	3840144	3842310	chr19:3840144-3842310	.	.	3840144	3842310	0	1	2166	3840141	enhancer
chr4	152006357	152006732	chr4:152006357-152006732	.	.	152006357	152006732	0	1	375	152006356	enhancer
chr5	144768180	144768293	chr5:144768180-144768293	.	.	144768180	144768293	0	1	113	144768179	enhancer
chr5	122451786	122453220	chr5:122451786-122453220	.	.	122451786	122453220	0	1	1434	122451785	enhancer
chr10	117375778	117376472	chr10:117375778-117376472	.	.	117375778	117376472	0	1	694	117375777	enhancer
chr3	122432761	122436363	chr3:122432761-122436363	.	.	122432761	122436363	0	1	3602	122432760	enhancer
chr15	97372145	97374673	chr15:97372145-97374673	.	.	97372145	97374673	0	1	2528	97372136	enhancer
chr11	55113537	55114028	chr11:55113537-55114028	.	.	55113537	55114028	0	1	491	55113532	enhancer
chr18	75359664	75360894	chr18:75359664-75360894	.	.	75359664	75360894	0	1	1230	75359657	enhancer
chr7	3191639	3192603	chr7:3191639-3192603	.	.	3191639	3192603	0	1	964	3191636	enhancer
chr8	19784665	19785284	chr8:19784665-19785284	.	.	19784665	19785284	0	1	619	19784664	enhancer
chr15	79545922	79546240	chr15:79545922-79546240	.	.	79545922	79546240	0	1	318	79545915	enhancer
chr10	40300928	40301685	chr10:40300928-40301685	.	.	40300928	40301685	0	1	757	40300924	enhancer
chr10	110930871	110932589	chr10:110930871-110932589	.	.	110930871	110932589	0	1	1718	110930870	enhancer
chr9	78502140	78506924	chr9:78502140-78506924	.	.	78502140	78506924	0	1	4784	78502133	enhancer
chr8	72319562	72321111	chr8:72319562-72321111	.	.	72319562	72321111	0	1	1549	72319555	enhancer
chr5	129018686	129019158	chr5:129018686-129019158	.	.	129018686	129019158	0	1	472	129018685	enhancer
chr3	101163147	101163496	chr3:101163147-101163496	.	.	101163147	101163496	0	1	349	101163146	enhancer
chr11	104440631	104441790	chr11:104440631-104441790	.	.	104440631	104441790	0	1	1159	104440630	enhancer
chr2	164866493	164867971	chr2:164866493-164867971	.	.	164866493	164867971	0	1	1478	164866492	enhancer
chr14	40956487	40957358	chr14:40956487-40957358	.	.	40956487	40957358	0	1	871	40956483	enhancer
chr5	33531466	33531896	chr5:33531466-33531896	.	.	33531466	33531896	0	1	430	33531463	enhancer
chr5	25008577	25009862	chr5:25008577-25009862	.	.	25008577	25009862	0	1	1285	25008575	enhancer
chr7	28578000	28578624	chr7:28578000-28578624	.	.	28578000	28578624	0	1	624	28577998	enhancer
chr3	133544890	133545016	chr3:133544890-133545016	.	.	133544890	133545016	0	1	126	133544889	enhancer
chr10	44389928	44391804	chr10:44389928-44391804	.	.	44389928	44391804	0	1	1876	44389924	enhancer
chr4	133910010	133911282	chr4:133910010-133911282	.	.	133910010	133911282	0	1	1272	133910009	enhancer
chr14	121798234	121798529	chr14:121798234-121798529	.	.	121798234	121798529	0	1	295	121798233	enhancer
chr2	150948342	150949278	chr2:150948342-150949278	.	.	150948342	150949278	0	1	936	150948341	enhancer
chr9	3562489	3563065	chr9:3562489-3563065	.	.	3562489	3563065	0	1	576	3562486	enhancer
chr5	135008067	135008651	chr5:135008067-135008651	.	.	135008067	135008651	0	1	584	135008066	enhancer
chr15	8444963	8445325	chr15:8444963-8445325	.	.	8444963	8445325	0	1	362	8444955	enhancer
chr15	99215157	99215415	chr15:99215157-99215415	.	.	99215157	99215415	0	1	258	99215148	enhancer
chr16	20860430	20860692	chr16:20860430-20860692	.	.	20860430	20860692	0	1	262	20860428	enhancer
chr5	145280527	145281242	chr5:145280527-145281242	.	.	145280527	145281242	0	1	715	145280526	enhancer
chr11	20144199	20146917	chr11:20144199-20146917	.	.	20144199	20146917	0	1	2718	20144197	enhancer
chr5	120853502	120853933	chr5:120853502-120853933	.	.	120853502	120853933	0	1	431	120853501	enhancer
chr4	141565638	141567278	chr4:141565638-141567278	.	.	141565638	141567278	0	1	1640	141565637	enhancer
chr10	128548246	128548667	chr10:128548246-128548667	.	.	128548246	128548667	0	1	421	128548245	enhancer
chr14	19859945	19860642	chr14:19859945-19860642	.	.	19859945	19860642	0	1	697	19859944	enhancer
chr17	74295363	74295819	chr17:74295363-74295819	.	.	74295363	74295819	0	1	456	74295356	enhancer
chr13	85288287	85288985	chr13:85288287-85288985	.	.	85288287	85288985	0	1	698	85288279	enhancer
chr16	22409319	22414437	chr16:22409319-22414437	.	.	22409319	22414437	0	1	5118	22409317	enhancer
chr16	4880351	4880467	chr16:4880351-4880467	.	.	4880351	4880467	0	1	116	4880347	enhancer
chr6	124474847	124479664	chr6:124474847-124479664	.	.	124474847	124479664	0	1	4817	124474846	enhancer
chr13	103773587	103774107	chr13:103773587-103774107	.	.	103773587	103774107	0	1	520	103773586	enhancer
chr17	47702496	47704053	chr17:47702496-47704053	.	.	47702496	47704053	0	1	1557	47702492	enhancer
chr14	18238026	18238605	chr14:18238026-18238605	.	.	18238026	18238605	0	1	579	18238025	enhancer
chr12	81018273	81019258	chr12:81018273-81019258	.	.	81018273	81019258	0	1	985	81018265	enhancer
chr11	96713528	96714407	chr11:96713528-96714407	.	.	96713528	96714407	0	1	879	96713519	enhancer
chrX	169984913	169985172	chrX:169984913-169985172	.	.	169984913	169985172	0	1	259	169984912	enhancer
chr4	141563076	141565414	chr4:141563076-141565414	.	.	141563076	141565414	0	1	2338	141563075	enhancer
chr17	35836496	35837060	chr17:35836496-35837060	.	.	35836496	35837060	0	1	564	35836493	enhancer
chr12	86911415	86913646	chr12:86911415-86913646	.	.	86911415	86913646	0	1	2231	86911407	enhancer
chr5	123140848	123141692	chr5:123140848-123141692	.	.	123140848	123141692	0	1	844	123140847	enhancer
chr14	57525329	57525573	chr14:57525329-57525573	.	.	57525329	57525573	0	1	244	57525324	enhancer
chr1	133018269	133021550	chr1:133018269-133021550	.	.	133018269	133021550	0	1	3281	133018268	enhancer
chr11	5497974	5500605	chr11:5497974-5500605	.	.	5497974	5500605	0	1	2631	5497969	enhancer
chr19	44695800	44697810	chr19:44695800-44697810	.	.	44695800	44697810	0	1	2010	44695796	enhancer
chr14	54571331	54575743	chr14:54571331-54575743	.	.	54571331	54575743	0	1	4412	54571326	enhancer
chr18	20741211	20742229	chr18:20741211-20742229	.	.	20741211	20742229	0	1	1018	20741209	enhancer
chr19	8896950	8897556	chr19:8896950-8897556	.	.	8896950	8897556	0	1	606	8896942	enhancer
chr12	86887514	86889510	chr12:86887514-86889510	.	.	86887514	86889510	0	1	1996	86887506	enhancer
chr11	51703522	51704013	chr11:51703522-51704013	.	.	51703522	51704013	0	1	491	51703517	enhancer
chr1	74397592	74398324	chr1:74397592-74398324	.	.	74397592	74398324	0	1	732	74397585	enhancer
chr17	80496248	80497420	chr17:80496248-80497420	.	.	80496248	80497420	0	1	1172	80496240	enhancer
chr11	98962621	98964371	chr11:98962621-98964371	.	.	98962621	98964371	0	1	1750	98962612	enhancer
chr5	31221045	31221458	chr5:31221045-31221458	.	.	31221045	31221458	0	1	413	31221042	enhancer
chr3	138527768	138527963	chr3:138527768-138527963	.	.	138527768	138527963	0	1	195	138527767	enhancer
chr13	56141770	56143238	chr13:56141770-56143238	.	.	56141770	56143238	0	1	1468	56141765	enhancer
chr9	64050329	64050920	chr9:64050329-64050920	.	.	64050329	64050920	0	1	591	64050323	enhancer
chr7	24507587	24508123	chr7:24507587-24508123	.	.	24507587	24508123	0	1	536	24507585	enhancer
chr2	20968221	20968373	chr2:20968221-20968373	.	.	20968221	20968373	0	1	152	20968219	enhancer
chr6	86472424	86473487	chr6:86472424-86473487	.	.	86472424	86473487	0	1	1063	86472416	enhancer
chr5	65696739	65697735	chr5:65696739-65697735	.	.	65696739	65697735	0	1	996	65696733	enhancer
chr18	61640153	61641521	chr18:61640153-61641521	.	.	61640153	61641521	0	1	1368	61640147	enhancer
chr16	4213904	4213996	chr16:4213904-4213996	.	.	4213904	4213996	0	1	92	4213900	enhancer
chr7	81141859	81142678	chr7:81141859-81142678	.	.	81141859	81142678	0	1	819	81141851	enhancer
chr4	98728290	98729625	chr4:98728290-98729625	.	.	98728290	98729625	0	1	1335	98728281	enhancer
chr12	101014791	101017703	chr12:101014791-101017703	.	.	101014791	101017703	0	1	2912	101014790	enhancer
chr8	69901298	69901574	chr8:69901298-69901574	.	.	69901298	69901574	0	1	276	69901292	enhancer
chr6	82703070	82703862	chr6:82703070-82703862	.	.	82703070	82703862	0	1	792	82703062	enhancer
chr11	103111305	103113385	chr11:103111305-103113385	.	.	103111305	103113385	0	1	2080	103111304	enhancer
chr4	134012014	134013075	chr4:134012014-134013075	.	.	134012014	134013075	0	1	1061	134012013	enhancer
chr19	46836408	46837458	chr19:46836408-46837458	.	.	46836408	46837458	0	1	1050	46836404	enhancer
chr6	113690728	113691272	chr6:113690728-113691272	.	.	113690728	113691272	0	1	544	113690727	enhancer
chr17	28593283	28593978	chr17:28593283-28593978	.	.	28593283	28593978	0	1	695	28593281	enhancer
chr3	88509011	88512648	chr3:88509011-88512648	.	.	88509011	88512648	0	1	3637	88509003	enhancer
chr19	47449545	47450883	chr19:47449545-47450883	.	.	47449545	47450883	0	1	1338	47449541	enhancer
chr12	54178106	54178298	chr12:54178106-54178298	.	.	54178106	54178298	0	1	192	54178101	enhancer
chr3	103144992	103147800	chr3:103144992-103147800	.	.	103144992	103147800	0	1	2808	103144991	enhancer
chr8	121950992	121951553	chr8:121950992-121951553	.	.	121950992	121951553	0	1	561	121950991	enhancer
chr7	123370415	123370566	chr7:123370415-123370566	.	.	123370415	123370566	0	1	151	123370414	enhancer
chr9	120918511	120919398	chr9:120918511-120919398	.	.	120918511	120919398	0	1	887	120918510	enhancer
chr10	81136771	81137205	chr10:81136771-81137205	.	.	81136771	81137205	0	1	434	81136763	enhancer
chr13	112415795	112416435	chr13:112415795-112416435	.	.	112415795	112416435	0	1	640	112415794	enhancer
chr10	21826607	21827952	chr10:21826607-21827952	.	.	21826607	21827952	0	1	1345	21826605	enhancer
chr8	84986069	84986278	chr8:84986069-84986278	.	.	84986069	84986278	0	1	209	84986061	enhancer
chr13	113569220	113569590	chr13:113569220-113569590	.	.	113569220	113569590	0	1	370	113569219	enhancer
chr17	27047965	27049328	chr17:27047965-27049328	.	.	27047965	27049328	0	1	1363	27047963	enhancer
chr17	13305935	13306293	chr17:13305935-13306293	.	.	13305935	13306293	0	1	358	13305934	enhancer
chr7	3213844	3218125	chr7:3213844-3218125	.	.	3213844	3218125	0	1	4281	3213841	enhancer
chr2	30706882	30709240	chr2:30706882-30709240	.	.	30706882	30709240	0	1	2358	30706879	enhancer
chr9	21291709	21292063	chr9:21291709-21292063	.	.	21291709	21292063	0	1	354	21291707	enhancer
chr16	13779841	13780198	chr16:13779841-13780198	.	.	13779841	13780198	0	1	357	13779840	enhancer
chr18	34930994	34931502	chr18:34930994-34931502	.	.	34930994	34931502	0	1	508	34930991	enhancer
chr15	96634951	96635658	chr15:96634951-96635658	.	.	96634951	96635658	0	1	707	96634942	enhancer
chr9	58454136	58454672	chr9:58454136-58454672	.	.	58454136	58454672	0	1	536	58454131	enhancer
chr2	29820707	29821802	chr2:29820707-29821802	.	.	29820707	29821802	0	1	1095	29820705	enhancer
chrX	77796439	77796843	chrX:77796439-77796843	.	.	77796439	77796843	0	1	404	77796432	enhancer
chr17	88255934	88257551	chr17:88255934-88257551	.	.	88255934	88257551	0	1	1617	88255926	enhancer
chr2	30441302	30441352	chr2:30441302-30441352	.	.	30441302	30441352	0	1	50	30441299	enhancer
chr17	65612454	65613054	chr17:65612454-65613054	.	.	65612454	65613054	0	1	600	65612448	enhancer
chr10	78366545	78367070	chr10:78366545-78367070	.	.	78366545	78367070	0	1	525	78366538	enhancer
chr17	37003025	37003165	chr17:37003025-37003165	.	.	37003025	37003165	0	1	140	37003022	enhancer
chr5	99906309	99906545	chr5:99906309-99906545	.	.	99906309	99906545	0	1	236	99906300	enhancer
chr1	135186348	135187169	chr1:135186348-135187169	.	.	135186348	135187169	0	1	821	135186347	enhancer
chrUn_JH584304	41169	41389	chrUn_JH584304:41169-41389	.	.	41169	41389	0	1	220	41165	enhancer
chr17	24022977	24023402	chr17:24022977-24023402	.	.	24022977	24023402	0	1	425	24022975	enhancer
chr12	110416929	110418043	chr12:110416929-110418043	.	.	110416929	110418043	0	1	1114	110416928	enhancer
chr4	136461472	136463560	chr4:136461472-136463560	.	.	136461472	136463560	0	1	2088	136461471	enhancer
chr17	80497637	80497918	chr17:80497637-80497918	.	.	80497637	80497918	0	1	281	80497629	enhancer
chr7	101865513	101870233	chr7:101865513-101870233	.	.	101865513	101870233	0	1	4720	101865512	enhancer
chr10	95175354	95176058	chr10:95175354-95176058	.	.	95175354	95176058	0	1	704	95175345	enhancer
chr6	148954891	148958342	chr6:148954891-148958342	.	.	148954891	148958342	0	1	3451	148954890	enhancer
chr5	38659038	38659765	chr5:38659038-38659765	.	.	38659038	38659765	0	1	727	38659035	enhancer
chr15	25773015	25773512	chr15:25773015-25773512	.	.	25773015	25773512	0	1	497	25773013	enhancer
chr16	33843332	33844271	chr16:33843332-33844271	.	.	33843332	33844271	0	1	939	33843329	enhancer
chr4	147416235	147418769	chr4:147416235-147418769	.	.	147416235	147418769	0	1	2534	147416234	enhancer
chr1	63112709	63113766	chr1:63112709-63113766	.	.	63112709	63113766	0	1	1057	63112703	enhancer
chr3	27064050	27064807	chr3:27064050-27064807	.	.	27064050	27064807	0	1	757	27064048	enhancer
chr9	9267361	9269394	chr9:9267361-9269394	.	.	9267361	9269394	0	1	2033	9267352	enhancer
chr13	107954028	107955373	chr13:107954028-107955373	.	.	107954028	107955373	0	1	1345	107954027	enhancer
chr1	36016597	36020226	chr1:36016597-36020226	.	.	36016597	36020226	0	1	3629	36016594	enhancer
chr19	28011666	28012171	chr19:28011666-28012171	.	.	28011666	28012171	0	1	505	28011664	enhancer
chr5	114564713	114565417	chr5:114564713-114565417	.	.	114564713	114565417	0	1	704	114564712	enhancer
chr11	70668282	70668647	chr11:70668282-70668647	.	.	70668282	70668647	0	1	365	70668275	enhancer
chr11	101604385	101605027	chr11:101604385-101605027	.	.	101604385	101605027	0	1	642	101604384	enhancer
chr4	127329625	127330335	chr4:127329625-127330335	.	.	127329625	127330335	0	1	710	127329624	enhancer
chr5	142905210	142906253	chr5:142905210-142906253	.	.	142905210	142906253	0	1	1043	142905209	enhancer
chr17	37025881	37030086	chr17:37025881-37030086	.	.	37025881	37030086	0	1	4205	37025878	enhancer
chr2	163460839	163465587	chr2:163460839-163465587	.	.	163460839	163465587	0	1	4748	163460838	enhancer
chr6	122661934	122664503	chr6:122661934-122664503	.	.	122661934	122664503	0	1	2569	122661933	enhancer
chr17	36995739	36997454	chr17:36995739-36997454	.	.	36995739	36997454	0	1	1715	36995736	enhancer
chr7	3348238	3350707	chr7:3348238-3350707	.	.	3348238	3350707	0	1	2469	3348235	enhancer
chr6	125433964	125436388	chr6:125433964-125436388	.	.	125433964	125436388	0	1	2424	125433963	enhancer
chr3	87191665	87193800	chr3:87191665-87193800	.	.	87191665	87193800	0	1	2135	87191657	enhancer
chr3	129536024	129536284	chr3:129536024-129536284	.	.	129536024	129536284	0	1	260	129536023	enhancer
chr2	75656890	75658758	chr2:75656890-75658758	.	.	75656890	75658758	0	1	1868	75656883	enhancer
chr10	75872541	75872873	chr10:75872541-75872873	.	.	75872541	75872873	0	1	332	75872534	enhancer
chr18	46524961	46525470	chr18:46524961-46525470	.	.	46524961	46525470	0	1	509	46524957	enhancer
chr10	79851673	79853931	chr10:79851673-79853931	.	.	79851673	79853931	0	1	2258	79851666	enhancer
chr1	84888723	84891872	chr1:84888723-84891872	.	.	84888723	84891872	0	1	3149	84888715	enhancer
chr10	81177131	81177890	chr10:81177131-81177890	.	.	81177131	81177890	0	1	759	81177123	enhancer
chr10	59880091	59880158	chr10:59880091-59880158	.	.	59880091	59880158	0	1	67	59880086	enhancer
chr15	77357793	77359928	chr15:77357793-77359928	.	.	77357793	77359928	0	1	2135	77357786	enhancer
chr17	29462788	29466287	chr17:29462788-29466287	.	.	29462788	29466287	0	1	3499	29462786	enhancer
chr9	44881789	44882193	chr9:44881789-44882193	.	.	44881789	44882193	0	1	404	44881785	enhancer
chr9	65605785	65607397	chr9:65605785-65607397	.	.	65605785	65607397	0	1	1612	65605779	enhancer
chr7	80013380	80019522	chr7:80013380-80019522	.	.	80013380	80019522	0	1	6142	80013372	enhancer
chr11	23256541	23257494	chr11:23256541-23257494	.	.	23256541	23257494	0	1	953	23256539	enhancer
chr13	40915847	40917133	chr13:40915847-40917133	.	.	40915847	40917133	0	1	1286	40915843	enhancer
chr5	146833390	146833685	chr5:146833390-146833685	.	.	146833390	146833685	0	1	295	146833389	enhancer
chr9	48990795	48993093	chr9:48990795-48993093	.	.	48990795	48993093	0	1	2298	48990791	enhancer
chr10	41518625	41518999	chr10:41518625-41518999	.	.	41518625	41518999	0	1	374	41518621	enhancer
chr8	25542871	25547444	chr8:25542871-25547444	.	.	25542871	25547444	0	1	4573	25542869	enhancer
chr4	129819549	129819978	chr4:129819549-129819978	.	.	129819549	129819978	0	1	429	129819548	enhancer
chr16	4557793	4558593	chr16:4557793-4558593	.	.	4557793	4558593	0	1	800	4557789	enhancer
chrY	90738839	90739415	chrY:90738839-90739415	.	.	90738839	90739415	0	1	576	90738830	enhancer
chr15	103518375	103520124	chr15:103518375-103520124	.	.	103518375	103520124	0	1	1749	103518374	enhancer
chr16	38442084	38446154	chr16:38442084-38446154	.	.	38442084	38446154	0	1	4070	38442081	enhancer
chr17	46845754	46848183	chr17:46845754-46848183	.	.	46845754	46848183	0	1	2429	46845750	enhancer
chr8	72160559	72160699	chr8:72160559-72160699	.	.	72160559	72160699	0	1	140	72160552	enhancer
chr19	6674810	6677555	chr19:6674810-6677555	.	.	6674810	6677555	0	1	2745	6674804	enhancer
chr1	58613829	58614106	chr1:58613829-58614106	.	.	58613829	58614106	0	1	277	58613824	enhancer
chr11	35386861	35391248	chr11:35386861-35391248	.	.	35386861	35391248	0	1	4387	35386858	enhancer
chr19	5840702	5844977	chr19:5840702-5844977	.	.	5840702	5844977	0	1	4275	5840697	enhancer
chr7	35529629	35530587	chr7:35529629-35530587	.	.	35529629	35530587	0	1	958	35529626	enhancer
chr12	54312939	54313673	chr12:54312939-54313673	.	.	54312939	54313673	0	1	734	54312934	enhancer
chr5	136951650	136952482	chr5:136951650-136952482	.	.	136951650	136952482	0	1	832	136951649	enhancer
chr3	135422801	135422932	chr3:135422801-135422932	.	.	135422801	135422932	0	1	131	135422800	enhancer
chr1	16104933	16105226	chr1:16104933-16105226	.	.	16104933	16105226	0	1	293	16104932	enhancer
chr18	65583701	65587192	chr18:65583701-65587192	.	.	65583701	65587192	0	1	3491	65583695	enhancer
chr15	34367348	34368025	chr15:34367348-34368025	.	.	34367348	34368025	0	1	677	34367345	enhancer
chr4	147738400	147739050	chr4:147738400-147739050	.	.	147738400	147739050	0	1	650	147738399	enhancer
chr11	95621933	95622570	chr11:95621933-95622570	.	.	95621933	95622570	0	1	637	95621924	enhancer
chr8	26158669	26159239	chr8:26158669-26159239	.	.	26158669	26159239	0	1	570	26158667	enhancer
chr16	4560220	4560719	chr16:4560220-4560719	.	.	4560220	4560719	0	1	499	4560216	enhancer
chr19	55270954	55271486	chr19:55270954-55271486	.	.	55270954	55271486	0	1	532	55270949	enhancer
chr15	16914311	16915760	chr15:16914311-16915760	.	.	16914311	16915760	0	1	1449	16914310	enhancer
chr17	53581743	53583338	chr17:53581743-53583338	.	.	53581743	53583338	0	1	1595	53581738	enhancer
chr14	27347615	27351730	chr14:27347615-27351730	.	.	27347615	27351730	0	1	4115	27347613	enhancer
chr10	23786321	23786708	chr10:23786321-23786708	.	.	23786321	23786708	0	1	387	23786319	enhancer
chr4	133115283	133123928	chr4:133115283-133123928	.	.	133115283	133123928	0	1	8645	133115282	enhancer
chr13	35852085	35853271	chr13:35852085-35853271	.	.	35852085	35853271	0	1	1186	35852082	enhancer
chr11	107545785	107547432	chr11:107545785-107547432	.	.	107545785	107547432	0	1	1647	107545784	enhancer
chr13	95531181	95534252	chr13:95531181-95534252	.	.	95531181	95534252	0	1	3071	95531172	enhancer
chr4	133754485	133756268	chr4:133754485-133756268	.	.	133754485	133756268	0	1	1783	133754484	enhancer
chr2	156839229	156839506	chr2:156839229-156839506	.	.	156839229	156839506	0	1	277	156839228	enhancer
chr2	164823186	164823988	chr2:164823186-164823988	.	.	164823186	164823988	0	1	802	164823185	enhancer
chr15	80115507	80116408	chr15:80115507-80116408	.	.	80115507	80116408	0	1	901	80115499	enhancer
chr7	28374992	28376762	chr7:28374992-28376762	.	.	28374992	28376762	0	1	1770	28374990	enhancer
chr4	118711986	118712277	chr4:118711986-118712277	.	.	118711986	118712277	0	1	291	118711985	enhancer
chr1	7398098	7398758	chr1:7398098-7398758	.	.	7398098	7398758	0	1	660	7398091	enhancer
chr11	62493070	62494828	chr11:62493070-62494828	.	.	62493070	62494828	0	1	1758	62493064	enhancer
chr8	13986590	13988044	chr8:13986590-13988044	.	.	13986590	13988044	0	1	1454	13986589	enhancer
chr4	56845546	56846037	chr4:56845546-56846037	.	.	56845546	56846037	0	1	491	56845541	enhancer
chr7	27592052	27592818	chr7:27592052-27592818	.	.	27592052	27592818	0	1	766	27592050	enhancer
chr16	31342652	31343042	chr16:31342652-31343042	.	.	31342652	31343042	0	1	390	31342649	enhancer
chr1	84837713	84838803	chr1:84837713-84838803	.	.	84837713	84838803	0	1	1090	84837705	enhancer
chr11	22609313	22611933	chr11:22609313-22611933	.	.	22609313	22611933	0	1	2620	22609311	enhancer
chr17	36988150	36989032	chr17:36988150-36989032	.	.	36988150	36989032	0	1	882	36988147	enhancer
chr11	3290957	3292928	chr11:3290957-3292928	.	.	3290957	3292928	0	1	1971	3290954	enhancer
chr12	52604650	52604838	chr12:52604650-52604838	.	.	52604650	52604838	0	1	188	52604645	enhancer
chr5	108075108	108077012	chr5:108075108-108077012	.	.	108075108	108077012	0	1	1904	108075107	enhancer
chr15	85865399	85865906	chr15:85865399-85865906	.	.	85865399	85865906	0	1	507	85865391	enhancer
chr12	73084555	73085917	chr12:73084555-73085917	.	.	73084555	73085917	0	1	1362	73084548	enhancer
chr11	62549829	62550670	chr11:62549829-62550670	.	.	62549829	62550670	0	1	841	62549823	enhancer
chr11	88995748	88997387	chr11:88995748-88997387	.	.	88995748	88997387	0	1	1639	88995740	enhancer
chr19	5579257	5580098	chr19:5579257-5580098	.	.	5579257	5580098	0	1	841	5579252	enhancer
chr8	111768663	111770512	chr8:111768663-111770512	.	.	111768663	111770512	0	1	1849	111768662	enhancer
chr6	120064412	120064695	chr6:120064412-120064695	.	.	120064412	120064695	0	1	283	120064411	enhancer
chr6	89288469	89289367	chr6:89288469-89289367	.	.	89288469	89289367	0	1	898	89288461	enhancer
chr16	22427801	22430530	chr16:22427801-22430530	.	.	22427801	22430530	0	1	2729	22427799	enhancer
chr17	4993859	4994573	chr17:4993859-4994573	.	.	4993859	4994573	0	1	714	4993855	enhancer
chr10	80621561	80622279	chr10:80621561-80622279	.	.	80621561	80622279	0	1	718	80621553	enhancer
chr4	45489340	45490094	chr4:45489340-45490094	.	.	45489340	45490094	0	1	754	45489336	enhancer
chr1	119047571	119048181	chr1:119047571-119048181	.	.	119047571	119048181	0	1	610	119047570	enhancer
chr7	29292830	29293769	chr7:29292830-29293769	.	.	29292830	29293769	0	1	939	29292828	enhancer
chr9	31031144	31031355	chr9:31031144-31031355	.	.	31031144	31031355	0	1	211	31031141	enhancer
chr14	76514791	76515752	chr14:76514791-76515752	.	.	76514791	76515752	0	1	961	76514784	enhancer
chr19	14662769	14664990	chr19:14662769-14664990	.	.	14662769	14664990	0	1	2221	14662768	enhancer
chr8	47338508	47339841	chr8:47338508-47339841	.	.	47338508	47339841	0	1	1333	47338504	enhancer
chr7	45707143	45707657	chr7:45707143-45707657	.	.	45707143	45707657	0	1	514	45707139	enhancer
chr6	113686647	113687521	chr6:113686647-113687521	.	.	113686647	113687521	0	1	874	113686646	enhancer
chr17	30611960	30612158	chr17:30611960-30612158	.	.	30611960	30612158	0	1	198	30611957	enhancer
chr7	127212550	127217258	chr7:127212550-127217258	.	.	127212550	127217258	0	1	4708	127212549	enhancer
chr11	102329837	102331842	chr11:102329837-102331842	.	.	102329837	102331842	0	1	2005	102329836	enhancer
chr2	30442353	30442606	chr2:30442353-30442606	.	.	30442353	30442606	0	1	253	30442350	enhancer
chr6	30174625	30176104	chr6:30174625-30176104	.	.	30174625	30176104	0	1	1479	30174622	enhancer
chr4	123662440	123665380	chr4:123662440-123665380	.	.	123662440	123665380	0	1	2940	123662439	enhancer
chr8	36536601	36537903	chr8:36536601-36537903	.	.	36536601	36537903	0	1	1302	36536598	enhancer
chr15	82145545	82146768	chr15:82145545-82146768	.	.	82145545	82146768	0	1	1223	82145537	enhancer
chr18	67287829	67288746	chr18:67287829-67288746	.	.	67287829	67288746	0	1	917	67287823	enhancer
chr1	132201110	132202753	chr1:132201110-132202753	.	.	132201110	132202753	0	1	1643	132201109	enhancer
chr10	58529846	58532324	chr10:58529846-58532324	.	.	58529846	58532324	0	1	2478	58529841	enhancer
chr8	84648813	84651903	chr8:84648813-84651903	.	.	84648813	84651903	0	1	3090	84648805	enhancer
chr9	45349512	45351037	chr9:45349512-45351037	.	.	45349512	45351037	0	1	1525	45349508	enhancer
chr13	48968612	48969119	chr13:48968612-48969119	.	.	48968612	48969119	0	1	507	48968608	enhancer
chr2	181919067	181919292	chr2:181919067-181919292	.	.	181919067	181919292	0	1	225	181919066	enhancer
chr6	143167730	143168029	chr6:143167730-143168029	.	.	143167730	143168029	0	1	299	143167729	enhancer
chr9	40396938	40399201	chr9:40396938-40399201	.	.	40396938	40399201	0	1	2263	40396934	enhancer
chr1	74824335	74824939	chr1:74824335-74824939	.	.	74824335	74824939	0	1	604	74824328	enhancer
chr3	88488698	88489002	chr3:88488698-88489002	.	.	88488698	88489002	0	1	304	88488690	enhancer
chr19	44282242	44283034	chr19:44282242-44283034	.	.	44282242	44283034	0	1	792	44282238	enhancer
chr6	142986622	142988668	chr6:142986622-142988668	.	.	142986622	142988668	0	1	2046	142986621	enhancer
chr9	65641480	65643242	chr9:65641480-65643242	.	.	65641480	65643242	0	1	1762	65641474	enhancer
chr17	10430707	10434015	chr17:10430707-10434015	.	.	10430707	10434015	0	1	3308	10430706	enhancer
chr7	28732528	28732799	chr7:28732528-28732799	.	.	28732528	28732799	0	1	271	28732526	enhancer
chr9	8003326	8004095	chr9:8003326-8004095	.	.	8003326	8004095	0	1	769	8003318	enhancer
chr10	66920884	66921791	chr10:66920884-66921791	.	.	66920884	66921791	0	1	907	66920878	enhancer
chr3	88280365	88281543	chr3:88280365-88281543	.	.	88280365	88281543	0	1	1178	88280357	enhancer
chr10	79669939	79673174	chr10:79669939-79673174	.	.	79669939	79673174	0	1	3235	79669932	enhancer
chr15	10723891	10724352	chr15:10723891-10724352	.	.	10723891	10724352	0	1	461	10723890	enhancer
chr2	163030441	163033440	chr2:163030441-163033440	.	.	163030441	163033440	0	1	2999	163030440	enhancer
chr1	135258972	135259214	chr1:135258972-135259214	.	.	135258972	135259214	0	1	242	135258971	enhancer
chr14	60736137	60737743	chr14:60736137-60737743	.	.	60736137	60737743	0	1	1606	60736131	enhancer
chr12	110503971	110504940	chr12:110503971-110504940	.	.	110503971	110504940	0	1	969	110503970	enhancer
chr5	28316564	28316688	chr5:28316564-28316688	.	.	28316564	28316688	0	1	124	28316562	enhancer
chr2	129198043	129198272	chr2:129198043-129198272	.	.	129198043	129198272	0	1	229	129198042	enhancer
chr13	54686507	54687307	chr13:54686507-54687307	.	.	54686507	54687307	0	1	800	54686502	enhancer
chr7	127027505	127028484	chr7:127027505-127028484	.	.	127027505	127028484	0	1	979	127027504	enhancer
chr5	147869401	147870377	chr5:147869401-147870377	.	.	147869401	147870377	0	1	976	147869400	enhancer
chr8	90827795	90828334	chr8:90827795-90828334	.	.	90827795	90828334	0	1	539	90827786	enhancer
chrX	94121619	94122906	chrX:94121619-94122906	.	.	94121619	94122906	0	1	1287	94121610	enhancer
chr15	101277489	101279071	chr15:101277489-101279071	.	.	101277489	101279071	0	1	1582	101277488	enhancer
chr16	96081574	96081927	chr16:96081574-96081927	.	.	96081574	96081927	0	1	353	96081565	enhancer
chr2	152348541	152350882	chr2:152348541-152350882	.	.	152348541	152350882	0	1	2341	152348540	enhancer
chr9	88481289	88481896	chr9:88481289-88481896	.	.	88481289	88481896	0	1	607	88481281	enhancer
chr17	56291011	56291179	chr17:56291011-56291179	.	.	56291011	56291179	0	1	168	56291006	enhancer
chr11	117090638	117092706	chr11:117090638-117092706	.	.	117090638	117092706	0	1	2068	117090637	enhancer
chr1	84865734	84870139	chr1:84865734-84870139	.	.	84865734	84870139	0	1	4405	84865726	enhancer
chr4	134853845	134853918	chr4:134853845-134853918	.	.	134853845	134853918	0	1	73	134853844	enhancer
chr18	34092472	34094214	chr18:34092472-34094214	.	.	34092472	34094214	0	1	1742	34092469	enhancer
chr18	38629132	38633610	chr18:38629132-38633610	.	.	38629132	38633610	0	1	4478	38629129	enhancer
chr11	97412456	97413791	chr11:97412456-97413791	.	.	97412456	97413791	0	1	1335	97412447	enhancer
chr4	130102691	130102853	chr4:130102691-130102853	.	.	130102691	130102853	0	1	162	130102690	enhancer
chr19	25488856	25489925	chr19:25488856-25489925	.	.	25488856	25489925	0	1	1069	25488854	enhancer
chr2	25225202	25226002	chr2:25225202-25226002	.	.	25225202	25226002	0	1	800	25225200	enhancer
chr17	26508972	26509187	chr17:26508972-26509187	.	.	26508972	26509187	0	1	215	26508970	enhancer
chr1	63247717	63248711	chr1:63247717-63248711	.	.	63247717	63248711	0	1	994	63247711	enhancer
chr17	47738431	47740388	chr17:47738431-47740388	.	.	47738431	47740388	0	1	1957	47738427	enhancer
chr5	113344802	113345898	chr5:113344802-113345898	.	.	113344802	113345898	0	1	1096	113344801	enhancer
chr4	45591596	45592102	chr4:45591596-45592102	.	.	45591596	45592102	0	1	506	45591592	enhancer
chr6	4903811	4903970	chr6:4903811-4903970	.	.	4903811	4903970	0	1	159	4903807	enhancer
chr5	129020656	129021546	chr5:129020656-129021546	.	.	129020656	129021546	0	1	890	129020655	enhancer
chr15	96698417	96699227	chr15:96698417-96699227	.	.	96698417	96699227	0	1	810	96698408	enhancer
chr15	34568412	34569440	chr15:34568412-34569440	.	.	34568412	34569440	0	1	1028	34568409	enhancer
chr17	10334927	10335156	chr17:10334927-10335156	.	.	10334927	10335156	0	1	229	10334926	enhancer
chr15	82245247	82247898	chr15:82245247-82247898	.	.	82245247	82247898	0	1	2651	82245239	enhancer
chr17	33903590	33904607	chr17:33903590-33904607	.	.	33903590	33904607	0	1	1017	33903587	enhancer
chr4	129542034	129542145	chr4:129542034-129542145	.	.	129542034	129542145	0	1	111	129542033	enhancer
chr1	64733813	64734457	chr1:64733813-64734457	.	.	64733813	64734457	0	1	644	64733807	enhancer
chr4	132514347	132514706	chr4:132514347-132514706	.	.	132514347	132514706	0	1	359	132514346	enhancer
chr18	75465216	75465901	chr18:75465216-75465901	.	.	75465216	75465901	0	1	685	75465209	enhancer
chr10	4374256	4375312	chr10:4374256-4375312	.	.	4374256	4375312	0	1	1056	4374252	enhancer
chr16	30940188	30940511	chr16:30940188-30940511	.	.	30940188	30940511	0	1	323	30940185	enhancer
chr14	118696146	118697038	chr14:118696146-118697038	.	.	118696146	118697038	0	1	892	118696145	enhancer
chr15	79212525	79213636	chr15:79212525-79213636	.	.	79212525	79213636	0	1	1111	79212518	enhancer
chr15	25330716	25332137	chr15:25330716-25332137	.	.	25330716	25332137	0	1	1421	25330714	enhancer
chr13	64153699	64154339	chr13:64153699-64154339	.	.	64153699	64154339	0	1	640	64153693	enhancer
chr2	128210614	128211972	chr2:128210614-128211972	.	.	128210614	128211972	0	1	1358	128210613	enhancer
chr16	11359468	11361786	chr16:11359468-11361786	.	.	11359468	11361786	0	1	2318	11359467	enhancer
chr17	23803725	23804383	chr17:23803725-23804383	.	.	23803725	23804383	0	1	658	23803723	enhancer
chr10	117951891	117954760	chr10:117951891-117954760	.	.	117951891	117954760	0	1	2869	117951890	enhancer
chr3	89226226	89226697	chr3:89226226-89226697	.	.	89226226	89226697	0	1	471	89226218	enhancer
chrX	139358238	139359283	chrX:139358238-139359283	.	.	139358238	139359283	0	1	1045	139358237	enhancer
chr6	122810119	122810900	chr6:122810119-122810900	.	.	122810119	122810900	0	1	781	122810118	enhancer
chr11	117933966	117934218	chr11:117933966-117934218	.	.	117933966	117934218	0	1	252	117933965	enhancer
chr1	46648877	46650591	chr1:46648877-46650591	.	.	46648877	46650591	0	1	1714	46648873	enhancer
chr2	29095654	29101721	chr2:29095654-29101721	.	.	29095654	29101721	0	1	6067	29095652	enhancer
chr9	78525853	78528613	chr9:78525853-78528613	.	.	78525853	78528613	0	1	2760	78525846	enhancer
chr15	80219155	80220741	chr15:80219155-80220741	.	.	80219155	80220741	0	1	1586	80219147	enhancer
chr16	18248009	18248193	chr16:18248009-18248193	.	.	18248009	18248193	0	1	184	18248008	enhancer
chr1	153007545	153011801	chr1:153007545-153011801	.	.	153007545	153011801	0	1	4256	153007544	enhancer
chr5	64499856	64501842	chr5:64499856-64501842	.	.	64499856	64501842	0	1	1986	64499850	enhancer
chr8	126602493	126604195	chr8:126602493-126604195	.	.	126602493	126604195	0	1	1702	126602492	enhancer
chr6	124903795	124905544	chr6:124903795-124905544	.	.	124903795	124905544	0	1	1749	124903794	enhancer
chr11	102818176	102818658	chr11:102818176-102818658	.	.	102818176	102818658	0	1	482	102818175	enhancer
chr14	122105069	122105614	chr14:122105069-122105614	.	.	122105069	122105614	0	1	545	122105068	enhancer
chr11	33532693	33533591	chr11:33532693-33533591	.	.	33532693	33533591	0	1	898	33532690	enhancer
chr2	29834661	29835548	chr2:29834661-29835548	.	.	29834661	29835548	0	1	887	29834659	enhancer
chr2	168760700	168762726	chr2:168760700-168762726	.	.	168760700	168762726	0	1	2026	168760699	enhancer
chr19	4096835	4096850	chr19:4096835-4096850	.	.	4096835	4096850	0	1	15	4096831	enhancer
chr17	47976378	47976598	chr17:47976378-47976598	.	.	47976378	47976598	0	1	220	47976374	enhancer
chr19	53448795	53450173	chr19:53448795-53450173	.	.	53448795	53450173	0	1	1378	53448790	enhancer
chr17	65723897	65727440	chr17:65723897-65727440	.	.	65723897	65727440	0	1	3543	65723891	enhancer
chr2	75873860	75874162	chr2:75873860-75874162	.	.	75873860	75874162	0	1	302	75873853	enhancer
chr10	66913345	66913723	chr10:66913345-66913723	.	.	66913345	66913723	0	1	378	66913339	enhancer
chr17	66486023	66486572	chr17:66486023-66486572	.	.	66486023	66486572	0	1	549	66486017	enhancer
chr4	125534764	125536245	chr4:125534764-125536245	.	.	125534764	125536245	0	1	1481	125534763	enhancer
chr18	38376862	38380934	chr18:38376862-38380934	.	.	38376862	38380934	0	1	4072	38376859	enhancer
chr8	106616525	106621959	chr8:106616525-106621959	.	.	106616525	106621959	0	1	5434	106616524	enhancer
chr16	84778122	84781329	chr16:84778122-84781329	.	.	84778122	84781329	0	1	3207	84778114	enhancer
chr19	46045811	46048137	chr19:46045811-46048137	.	.	46045811	46048137	0	1	2326	46045807	enhancer
chr7	24503887	24506586	chr7:24503887-24506586	.	.	24503887	24506586	0	1	2699	24503885	enhancer
chr18	20740154	20741018	chr18:20740154-20741018	.	.	20740154	20741018	0	1	864	20740152	enhancer
chr1	135261193	135261763	chr1:135261193-135261763	.	.	135261193	135261763	0	1	570	135261192	enhancer
chr10	81354235	81356407	chr10:81354235-81356407	.	.	81354235	81356407	0	1	2172	81354227	enhancer
chr5	137934371	137935097	chr5:137934371-137935097	.	.	137934371	137935097	0	1	726	137934370	enhancer
chr4	152097219	152099891	chr4:152097219-152099891	.	.	152097219	152099891	0	1	2672	152097218	enhancer
chr6	90436236	90437331	chr6:90436236-90437331	.	.	90436236	90437331	0	1	1095	90436227	enhancer
chr6	115718124	115718324	chr6:115718124-115718324	.	.	115718124	115718324	0	1	200	115718123	enhancer
chrUn_JH584304	15765	16204	chrUn_JH584304:15765-16204	.	.	15765	16204	0	1	439	15764	enhancer
chr14	27669488	27669962	chr14:27669488-27669962	.	.	27669488	27669962	0	1	474	27669486	enhancer
chr12	108793797	108794814	chr12:108793797-108794814	.	.	108793797	108794814	0	1	1017	108793796	enhancer
chr11	55417176	55418267	chr11:55417176-55418267	.	.	55417176	55418267	0	1	1091	55417171	enhancer
chr1	72804717	72807163	chr1:72804717-72807163	.	.	72804717	72807163	0	1	2446	72804710	enhancer
chr3	153911467	153911688	chr3:153911467-153911688	.	.	153911467	153911688	0	1	221	153911466	enhancer
chr11	74829724	74830328	chr11:74829724-74830328	.	.	74829724	74830328	0	1	604	74829717	enhancer
chr4	25815632	25816360	chr4:25815632-25816360	.	.	25815632	25816360	0	1	728	25815630	enhancer
chr1	13094025	13096492	chr1:13094025-13096492	.	.	13094025	13096492	0	1	2467	13094024	enhancer
chr15	36126013	36128570	chr15:36126013-36128570	.	.	36126013	36128570	0	1	2557	36126010	enhancer
chr3	88336760	88337863	chr3:88336760-88337863	.	.	88336760	88337863	0	1	1103	88336752	enhancer
chr12	3960076	3960561	chr12:3960076-3960561	.	.	3960076	3960561	0	1	485	3960073	enhancer
chr1	13085207	13086105	chr1:13085207-13086105	.	.	13085207	13086105	0	1	898	13085206	enhancer
chr6	5325435	5326039	chr6:5325435-5326039	.	.	5325435	5326039	0	1	604	5325430	enhancer
chr2	172870659	172872467	chr2:172870659-172872467	.	.	172870659	172872467	0	1	1808	172870658	enhancer
chr9	32095868	32096791	chr9:32095868-32096791	.	.	32095868	32096791	0	1	923	32095865	enhancer
chr4	77309529	77310549	chr4:77309529-77310549	.	.	77309529	77310549	0	1	1020	77309522	enhancer
chr8	70631027	70631594	chr8:70631027-70631594	.	.	70631027	70631594	0	1	567	70631020	enhancer
chr12	117684386	117685077	chr12:117684386-117685077	.	.	117684386	117685077	0	1	691	117684385	enhancer
chr17	46812771	46816410	chr17:46812771-46816410	.	.	46812771	46816410	0	1	3639	46812767	enhancer
chr8	72677342	72677669	chr8:72677342-72677669	.	.	72677342	72677669	0	1	327	72677335	enhancer
chr10	82859706	82859840	chr10:82859706-82859840	.	.	82859706	82859840	0	1	134	82859698	enhancer
chr10	4289828	4291176	chr10:4289828-4291176	.	.	4289828	4291176	0	1	1348	4289824	enhancer
chr18	38367030	38368114	chr18:38367030-38368114	.	.	38367030	38368114	0	1	1084	38367027	enhancer
chr8	47714431	47714945	chr8:47714431-47714945	.	.	47714431	47714945	0	1	514	47714427	enhancer
chr12	69361675	69361810	chr12:69361675-69361810	.	.	69361675	69361810	0	1	135	69361669	enhancer
chr4	115176635	115177427	chr4:115176635-115177427	.	.	115176635	115177427	0	1	792	115176634	enhancer
chr2	75703452	75704162	chr2:75703452-75704162	.	.	75703452	75704162	0	1	710	75703445	enhancer
chr1	134535342	134536610	chr1:134535342-134536610	.	.	134535342	134536610	0	1	1268	134535341	enhancer
chr4	140639679	140640059	chr4:140639679-140640059	.	.	140639679	140640059	0	1	380	140639678	enhancer
chr13	23562885	23563283	chr13:23562885-23563283	.	.	23562885	23563283	0	1	398	23562883	enhancer
chr4	108619176	108619455	chr4:108619176-108619455	.	.	108619176	108619455	0	1	279	108619175	enhancer
chr17	56291417	56291798	chr17:56291417-56291798	.	.	56291417	56291798	0	1	381	56291412	enhancer
chr17	83727164	83730446	chr17:83727164-83730446	.	.	83727164	83730446	0	1	3282	83727156	enhancer
chr9	108002054	108002147	chr9:108002054-108002147	.	.	108002054	108002147	0	1	93	108002053	enhancer
chr5	147154471	147158274	chr5:147154471-147158274	.	.	147154471	147158274	0	1	3803	147154470	enhancer
chr7	130533487	130533791	chr7:130533487-130533791	.	.	130533487	130533791	0	1	304	130533486	enhancer
chr4	55479903	55481599	chr4:55479903-55481599	.	.	55479903	55481599	0	1	1696	55479898	enhancer
chr5	60881472	60882574	chr5:60881472-60882574	.	.	60881472	60882574	0	1	1102	60881466	enhancer
chr19	5117654	5117797	chr19:5117654-5117797	.	.	5117654	5117797	0	1	143	5117649	enhancer
chr3	8122996	8123590	chr3:8122996-8123590	.	.	8122996	8123590	0	1	594	8122988	enhancer
chr3	133516689	133520162	chr3:133516689-133520162	.	.	133516689	133520162	0	1	3473	133516688	enhancer
chr5	122191803	122192388	chr5:122191803-122192388	.	.	122191803	122192388	0	1	585	122191802	enhancer
chr15	77079187	77080712	chr15:77079187-77080712	.	.	77079187	77080712	0	1	1525	77079180	enhancer
chr4	140699124	140700972	chr4:140699124-140700972	.	.	140699124	140700972	0	1	1848	140699123	enhancer
chr2	167063515	167064792	chr2:167063515-167064792	.	.	167063515	167064792	0	1	1277	167063514	enhancer
chr4	134468820	134470292	chr4:134468820-134470292	.	.	134468820	134470292	0	1	1472	134468819	enhancer
chr9	75435579	75435972	chr9:75435579-75435972	.	.	75435579	75435972	0	1	393	75435572	enhancer
chr11	23255020	23255369	chr11:23255020-23255369	.	.	23255020	23255369	0	1	349	23255018	enhancer
chr6	16361787	16362152	chr6:16361787-16362152	.	.	16361787	16362152	0	1	365	16361786	enhancer
chr16	9133109	9134073	chr16:9133109-9134073	.	.	9133109	9134073	0	1	964	9133100	enhancer
chr10	126970951	126972022	chr10:126970951-126972022	.	.	126970951	126972022	0	1	1071	126970950	enhancer
chr2	73023559	73023901	chr2:73023559-73023901	.	.	73023559	73023901	0	1	342	73023552	enhancer
chr1	161877182	161878264	chr1:161877182-161878264	.	.	161877182	161878264	0	1	1082	161877181	enhancer
chr15	77798031	77800254	chr15:77798031-77800254	.	.	77798031	77800254	0	1	2223	77798024	enhancer
chr5	25553790	25554781	chr5:25553790-25554781	.	.	25553790	25554781	0	1	991	25553788	enhancer
chr7	25187893	25188846	chr7:25187893-25188846	.	.	25187893	25188846	0	1	953	25187891	enhancer
chr9	21767527	21768414	chr9:21767527-21768414	.	.	21767527	21768414	0	1	887	21767525	enhancer
chr6	125410194	125412153	chr6:125410194-125412153	.	.	125410194	125412153	0	1	1959	125410193	enhancer
chrX	101083803	101084232	chrX:101083803-101084232	.	.	101083803	101084232	0	1	429	101083802	enhancer
chr19	20924111	20925601	chr19:20924111-20925601	.	.	20924111	20925601	0	1	1490	20924109	enhancer
chr12	100110206	100110596	chr12:100110206-100110596	.	.	100110206	100110596	0	1	390	100110205	enhancer
chr1	101755974	101757303	chr1:101755974-101757303	.	.	101755974	101757303	0	1	1329	101755973	enhancer
chr13	97435470	97436836	chr13:97435470-97436836	.	.	97435470	97436836	0	1	1366	97435461	enhancer
chr16	22075710	22076183	chr16:22075710-22076183	.	.	22075710	22076183	0	1	473	22075708	enhancer
chr2	160655435	160656281	chr2:160655435-160656281	.	.	160655435	160656281	0	1	846	160655434	enhancer
chr11	33512807	33513252	chr11:33512807-33513252	.	.	33512807	33513252	0	1	445	33512804	enhancer
chr7	44375530	44376237	chr7:44375530-44376237	.	.	44375530	44376237	0	1	707	44375526	enhancer
chr14	64632095	64632771	chr14:64632095-64632771	.	.	64632095	64632771	0	1	676	64632089	enhancer
chr11	101657550	101658423	chr11:101657550-101658423	.	.	101657550	101658423	0	1	873	101657549	enhancer
chr12	3780452	3781689	chr12:3780452-3781689	.	.	3780452	3781689	0	1	1237	3780449	enhancer
chr12	72843655	72844809	chr12:72843655-72844809	.	.	72843655	72844809	0	1	1154	72843648	enhancer
chr6	142753087	142753503	chr6:142753087-142753503	.	.	142753087	142753503	0	1	416	142753086	enhancer
chr12	76901758	76903570	chr12:76901758-76903570	.	.	76901758	76903570	0	1	1812	76901751	enhancer
chr11	20227116	20231151	chr11:20227116-20231151	.	.	20227116	20231151	0	1	4035	20227114	enhancer
chr12	87224655	87225072	chr12:87224655-87225072	.	.	87224655	87225072	0	1	417	87224647	enhancer
chr11	51605747	51606380	chr11:51605747-51606380	.	.	51605747	51606380	0	1	633	51605742	enhancer
chr5	117396879	117400119	chr5:117396879-117400119	.	.	117396879	117400119	0	1	3240	117396878	enhancer
chr1	182182090	182183026	chr1:182182090-182183026	.	.	182182090	182183026	0	1	936	182182089	enhancer
chr1	136696711	136700233	chr1:136696711-136700233	.	.	136696711	136700233	0	1	3522	136696710	enhancer
chr16	84836125	84836270	chr16:84836125-84836270	.	.	84836125	84836270	0	1	145	84836117	enhancer
chr10	61235487	61238577	chr10:61235487-61238577	.	.	61235487	61238577	0	1	3090	61235481	enhancer
chr14	115040402	115042959	chr14:115040402-115042959	.	.	115040402	115042959	0	1	2557	115040401	enhancer
chr7	97580396	97581322	chr7:97580396-97581322	.	.	97580396	97581322	0	1	926	97580387	enhancer
chr2	180953985	180954198	chr2:180953985-180954198	.	.	180953985	180954198	0	1	213	180953984	enhancer
chr11	51858168	51859282	chr11:51858168-51859282	.	.	51858168	51859282	0	1	1114	51858163	enhancer
chr17	70850290	70850709	chr17:70850290-70850709	.	.	70850290	70850709	0	1	419	70850283	enhancer
chr11	57962543	57963208	chr11:57962543-57963208	.	.	57962543	57963208	0	1	665	57962538	enhancer
chr4	133751803	133753484	chr4:133751803-133753484	.	.	133751803	133753484	0	1	1681	133751802	enhancer
chr12	79808217	79808573	chr12:79808217-79808573	.	.	79808217	79808573	0	1	356	79808210	enhancer
chr17	70738509	70739273	chr17:70738509-70739273	.	.	70738509	70739273	0	1	764	70738502	enhancer
chr4	133054692	133056967	chr4:133054692-133056967	.	.	133054692	133056967	0	1	2275	133054691	enhancer
chr7	138850378	138851109	chr7:138850378-138851109	.	.	138850378	138851109	0	1	731	138850377	enhancer
chr11	33161826	33162705	chr11:33161826-33162705	.	.	33161826	33162705	0	1	879	33161823	enhancer
chr13	34742266	34742547	chr13:34742266-34742547	.	.	34742266	34742547	0	1	281	34742263	enhancer
chr16	94724207	94724415	chr16:94724207-94724415	.	.	94724207	94724415	0	1	208	94724198	enhancer
chr17	48408422	48409253	chr17:48408422-48409253	.	.	48408422	48409253	0	1	831	48408418	enhancer
chr10	66967929	66968681	chr10:66967929-66968681	.	.	66967929	66968681	0	1	752	66967923	enhancer
chr1	179802972	179803514	chr1:179802972-179803514	.	.	179802972	179803514	0	1	542	179802971	enhancer
chr13	112770762	112772408	chr13:112770762-112772408	.	.	112770762	112772408	0	1	1646	112770761	enhancer
chr10	4266829	4267285	chr10:4266829-4267285	.	.	4266829	4267285	0	1	456	4266825	enhancer
chr1	63135942	63141011	chr1:63135942-63141011	.	.	63135942	63141011	0	1	5069	63135936	enhancer
chr4	108218543	108219004	chr4:108218543-108219004	.	.	108218543	108219004	0	1	461	108218542	enhancer
chr13	58401189	58401616	chr13:58401189-58401616	.	.	58401189	58401616	0	1	427	58401184	enhancer
chr17	66468832	66474035	chr17:66468832-66474035	.	.	66468832	66474035	0	1	5203	66468826	enhancer
chr8	122556148	122559026	chr8:122556148-122559026	.	.	122556148	122559026	0	1	2878	122556147	enhancer
chr11	54955861	54956076	chr11:54955861-54956076	.	.	54955861	54956076	0	1	215	54955856	enhancer
chr2	165858673	165860792	chr2:165858673-165860792	.	.	165858673	165860792	0	1	2119	165858672	enhancer
chr4	127344441	127345100	chr4:127344441-127345100	.	.	127344441	127345100	0	1	659	127344440	enhancer
chr2	128239575	128240635	chr2:128239575-128240635	.	.	128239575	128240635	0	1	1060	128239574	enhancer
chr18	20749506	20749758	chr18:20749506-20749758	.	.	20749506	20749758	0	1	252	20749504	enhancer
chr2	157375668	157377601	chr2:157375668-157377601	.	.	157375668	157377601	0	1	1933	157375667	enhancer
chr15	98968820	98969105	chr15:98968820-98969105	.	.	98968820	98969105	0	1	285	98968811	enhancer
chr17	35918389	35918771	chr17:35918389-35918771	.	.	35918389	35918771	0	1	382	35918386	enhancer
chr7	43165897	43168751	chr7:43165897-43168751	.	.	43165897	43168751	0	1	2854	43165893	enhancer
chrX	114974429	114974867	chrX:114974429-114974867	.	.	114974429	114974867	0	1	438	114974428	enhancer
chr6	115886572	115886935	chr6:115886572-115886935	.	.	115886572	115886935	0	1	363	115886571	enhancer
chr17	74526224	74527794	chr17:74526224-74527794	.	.	74526224	74527794	0	1	1570	74526217	enhancer
chr7	127254340	127254973	chr7:127254340-127254973	.	.	127254340	127254973	0	1	633	127254339	enhancer
chr7	107339802	107341003	chr7:107339802-107341003	.	.	107339802	107341003	0	1	1201	107339801	enhancer
chr15	38518407	38518765	chr15:38518407-38518765	.	.	38518407	38518765	0	1	358	38518404	enhancer
chr14	120881020	120881435	chr14:120881020-120881435	.	.	120881020	120881435	0	1	415	120881019	enhancer
chr8	121850585	121851113	chr8:121850585-121851113	.	.	121850585	121851113	0	1	528	121850584	enhancer
chr17	35697155	35698687	chr17:35697155-35698687	.	.	35697155	35698687	0	1	1532	35697152	enhancer
chr4	106858103	106863616	chr4:106858103-106863616	.	.	106858103	106863616	0	1	5513	106858102	enhancer
chr19	21674447	21674706	chr19:21674447-21674706	.	.	21674447	21674706	0	1	259	21674445	enhancer
chr9	42857987	42858562	chr9:42857987-42858562	.	.	42857987	42858562	0	1	575	42857983	enhancer
chrX	38564028	38565028	chrX:38564028-38565028	.	.	38564028	38565028	0	1	1000	38564025	enhancer
chr7	16295014	16295846	chr7:16295014-16295846	.	.	16295014	16295846	0	1	832	16295013	enhancer
chr8	71526611	71527433	chr8:71526611-71527433	.	.	71526611	71527433	0	1	822	71526604	enhancer
chr17	65782562	65782854	chr17:65782562-65782854	.	.	65782562	65782854	0	1	292	65782556	enhancer
chr14	50062036	50062681	chr14:50062036-50062681	.	.	50062036	50062681	0	1	645	50062031	enhancer
chr17	48002196	48002515	chr17:48002196-48002515	.	.	48002196	48002515	0	1	319	48002192	enhancer
chr14	52013242	52014057	chr14:52013242-52014057	.	.	52013242	52014057	0	1	815	52013237	enhancer
chr18	67775376	67775914	chr18:67775376-67775914	.	.	67775376	67775914	0	1	538	67775370	enhancer
chr4	139596239	139601194	chr4:139596239-139601194	.	.	139596239	139601194	0	1	4955	139596238	enhancer
chr11	77983316	77986228	chr11:77983316-77986228	.	.	77983316	77986228	0	1	2912	77983309	enhancer
chr17	24251909	24252464	chr17:24251909-24252464	.	.	24251909	24252464	0	1	555	24251907	enhancer
chr16	20361757	20362846	chr16:20361757-20362846	.	.	20361757	20362846	0	1	1089	20361755	enhancer
chr3	41083546	41083888	chr3:41083546-41083888	.	.	41083546	41083888	0	1	342	41083542	enhancer
chr10	24833747	24834740	chr10:24833747-24834740	.	.	24833747	24834740	0	1	993	24833745	enhancer
chr16	22264778	22265504	chr16:22264778-22265504	.	.	22264778	22265504	0	1	726	22264776	enhancer
chr2	168790747	168791016	chr2:168790747-168791016	.	.	168790747	168791016	0	1	269	168790746	enhancer
chr5	123040474	123041464	chr5:123040474-123041464	.	.	123040474	123041464	0	1	990	123040473	enhancer
chr15	85634858	85635238	chr15:85634858-85635238	.	.	85634858	85635238	0	1	380	85634850	enhancer
chr10	53597461	53598008	chr10:53597461-53598008	.	.	53597461	53598008	0	1	547	53597456	enhancer
chr15	80233051	80233579	chr15:80233051-80233579	.	.	80233051	80233579	0	1	528	80233043	enhancer
chr17	29264471	29264878	chr17:29264471-29264878	.	.	29264471	29264878	0	1	407	29264469	enhancer
chr4	135353646	135354715	chr4:135353646-135354715	.	.	135353646	135354715	0	1	1069	135353645	enhancer
chr11	60921496	60923100	chr11:60921496-60923100	.	.	60921496	60923100	0	1	1604	60921490	enhancer
chr7	45129245	45129997	chr7:45129245-45129997	.	.	45129245	45129997	0	1	752	45129241	enhancer
chrX	13071998	13073190	chrX:13071998-13073190	.	.	13071998	13073190	0	1	1192	13071997	enhancer
chr19	5817690	5818084	chr19:5817690-5818084	.	.	5817690	5818084	0	1	394	5817685	enhancer
chr3	21935417	21937301	chr3:21935417-21937301	.	.	21935417	21937301	0	1	1884	21935415	enhancer
chr12	76965343	76966716	chr12:76965343-76966716	.	.	76965343	76966716	0	1	1373	76965336	enhancer
chr10	81137703	81138982	chr10:81137703-81138982	.	.	81137703	81138982	0	1	1279	81137695	enhancer
chr10	77130856	77134351	chr10:77130856-77134351	.	.	77130856	77134351	0	1	3495	77130849	enhancer
chr6	122365771	122366549	chr6:122365771-122366549	.	.	122365771	122366549	0	1	778	122365770	enhancer
chr9	100643948	100644651	chr9:100643948-100644651	.	.	100643948	100644651	0	1	703	100643947	enhancer
chr4	150678103	150679650	chr4:150678103-150679650	.	.	150678103	150679650	0	1	1547	150678102	enhancer
chr5	135009956	135010109	chr5:135009956-135010109	.	.	135009956	135010109	0	1	153	135009955	enhancer
chr11	67346110	67346418	chr11:67346110-67346418	.	.	67346110	67346418	0	1	308	67346104	enhancer
chr7	127024564	127025978	chr7:127024564-127025978	.	.	127024564	127025978	0	1	1414	127024563	enhancer
chr5	124483655	124484012	chr5:124483655-124484012	.	.	124483655	124484012	0	1	357	124483654	enhancer
chr6	39399095	39400442	chr6:39399095-39400442	.	.	39399095	39400442	0	1	1347	39399092	enhancer
chr8	106609154	106613059	chr8:106609154-106613059	.	.	106609154	106613059	0	1	3905	106609153	enhancer
chr8	27239227	27242492	chr8:27239227-27242492	.	.	27239227	27242492	0	1	3265	27239225	enhancer
chr2	171119669	171121505	chr2:171119669-171121505	.	.	171119669	171121505	0	1	1836	171119668	enhancer
chr15	25758707	25759171	chr15:25758707-25759171	.	.	25758707	25759171	0	1	464	25758705	enhancer
chr5	115474818	115476458	chr5:115474818-115476458	.	.	115474818	115476458	0	1	1640	115474817	enhancer
chr7	13024652	13026024	chr7:13024652-13026024	.	.	13024652	13026024	0	1	1372	13024651	enhancer
chr7	63947159	63949557	chr7:63947159-63949557	.	.	63947159	63949557	0	1	2398	63947153	enhancer
chr16	46497467	46497852	chr16:46497467-46497852	.	.	46497467	46497852	0	1	385	46497463	enhancer
chr1	71652529	71652733	chr1:71652529-71652733	.	.	71652529	71652733	0	1	204	71652522	enhancer
chr4	75300768	75301387	chr4:75300768-75301387	.	.	75300768	75301387	0	1	619	75300761	enhancer
chr14	27065491	27067210	chr14:27065491-27067210	.	.	27065491	27067210	0	1	1719	27065489	enhancer
chr10	21054032	21054305	chr10:21054032-21054305	.	.	21054032	21054305	0	1	273	21054030	enhancer
chr17	31409815	31410155	chr17:31409815-31410155	.	.	31409815	31410155	0	1	340	31409812	enhancer
chr9	82975989	82976147	chr9:82975989-82976147	.	.	82975989	82976147	0	1	158	82975981	enhancer
chr15	36937899	36938773	chr15:36937899-36938773	.	.	36937899	36938773	0	1	874	36937896	enhancer
chr8	81015406	81015607	chr8:81015406-81015607	.	.	81015406	81015607	0	1	201	81015398	enhancer
chr12	83576629	83580168	chr12:83576629-83580168	.	.	83576629	83580168	0	1	3539	83576621	enhancer
chr7	30091010	30091343	chr7:30091010-30091343	.	.	30091010	30091343	0	1	333	30091007	enhancer
chr13	46930218	46930424	chr13:46930218-46930424	.	.	46930218	46930424	0	1	206	46930214	enhancer
chr6	125431606	125433707	chr6:125431606-125433707	.	.	125431606	125433707	0	1	2101	125431605	enhancer
chr2	180582786	180583045	chr2:180582786-180583045	.	.	180582786	180583045	0	1	259	180582785	enhancer
chr1	136670425	136670622	chr1:136670425-136670622	.	.	136670425	136670622	0	1	197	136670424	enhancer
chr11	97186762	97187085	chr11:97186762-97187085	.	.	97186762	97187085	0	1	323	97186753	enhancer
chr11	98200777	98202512	chr11:98200777-98202512	.	.	98200777	98202512	0	1	1735	98200768	enhancer
chr15	102393935	102397041	chr15:102393935-102397041	.	.	102393935	102397041	0	1	3106	102393934	enhancer
chr10	108162598	108162764	chr10:108162598-108162764	.	.	108162598	108162764	0	1	166	108162597	enhancer
chr18	12949182	12949418	chr18:12949182-12949418	.	.	12949182	12949418	0	1	236	12949181	enhancer
chr12	80223167	80223543	chr12:80223167-80223543	.	.	80223167	80223543	0	1	376	80223159	enhancer
chr6	124741569	124741794	chr6:124741569-124741794	.	.	124741569	124741794	0	1	225	124741568	enhancer
chr19	5800828	5802171	chr19:5800828-5802171	.	.	5800828	5802171	0	1	1343	5800823	enhancer
chr3	81021464	81021988	chr3:81021464-81021988	.	.	81021464	81021988	0	1	524	81021456	enhancer
chr13	97240274	97240604	chr13:97240274-97240604	.	.	97240274	97240604	0	1	330	97240265	enhancer
chr9	75303800	75304493	chr9:75303800-75304493	.	.	75303800	75304493	0	1	693	75303793	enhancer
chr8	34806622	34807109	chr8:34806622-34807109	.	.	34806622	34807109	0	1	487	34806619	enhancer
chr2	71655116	71657358	chr2:71655116-71657358	.	.	71655116	71657358	0	1	2242	71655109	enhancer
chr9	65108553	65110520	chr9:65108553-65110520	.	.	65108553	65110520	0	1	1967	65108547	enhancer
chr2	71873724	71874117	chr2:71873724-71874117	.	.	71873724	71874117	0	1	393	71873717	enhancer
chr11	105182027	105182496	chr11:105182027-105182496	.	.	105182027	105182496	0	1	469	105182026	enhancer
chr7	28436733	28436946	chr7:28436733-28436946	.	.	28436733	28436946	0	1	213	28436731	enhancer
chr19	8712166	8713396	chr19:8712166-8713396	.	.	8712166	8713396	0	1	1230	8712158	enhancer
chr10	80797603	80798125	chr10:80797603-80798125	.	.	80797603	80798125	0	1	522	80797595	enhancer
chr10	36611182	36611473	chr10:36611182-36611473	.	.	36611182	36611473	0	1	291	36611179	enhancer
chr6	143142467	143144416	chr6:143142467-143144416	.	.	143142467	143144416	0	1	1949	143142466	enhancer
chrX	51018518	51018732	chrX:51018518-51018732	.	.	51018518	51018732	0	1	214	51018513	enhancer
chr8	90824867	90825983	chr8:90824867-90825983	.	.	90824867	90825983	0	1	1116	90824858	enhancer
chr12	110725132	110725815	chr12:110725132-110725815	.	.	110725132	110725815	0	1	683	110725131	enhancer
chr4	156031875	156032582	chr4:156031875-156032582	.	.	156031875	156032582	0	1	707	156031874	enhancer
chr11	120251673	120252862	chr11:120251673-120252862	.	.	120251673	120252862	0	1	1189	120251672	enhancer
chr8	25962563	25962998	chr8:25962563-25962998	.	.	25962563	25962998	0	1	435	25962561	enhancer
chr17	26113816	26114294	chr17:26113816-26114294	.	.	26113816	26114294	0	1	478	26113814	enhancer
chr12	106175533	106176402	chr12:106175533-106176402	.	.	106175533	106176402	0	1	869	106175532	enhancer
chr5	65975854	65977181	chr5:65975854-65977181	.	.	65975854	65977181	0	1	1327	65975848	enhancer
chr7	30957303	30958300	chr7:30957303-30958300	.	.	30957303	30958300	0	1	997	30957300	enhancer
chr3	95950651	95951988	chr3:95950651-95951988	.	.	95950651	95951988	0	1	1337	95950642	enhancer
chr8	106615407	106616266	chr8:106615407-106616266	.	.	106615407	106616266	0	1	859	106615406	enhancer
chr9	110950680	110951044	chr9:110950680-110951044	.	.	110950680	110951044	0	1	364	110950679	enhancer
chr7	31155276	31157159	chr7:31155276-31157159	.	.	31155276	31157159	0	1	1883	31155273	enhancer
chr7	100499773	100503228	chr7:100499773-100503228	.	.	100499773	100503228	0	1	3455	100499772	enhancer
chr7	80889523	80890108	chr7:80889523-80890108	.	.	80889523	80890108	0	1	585	80889515	enhancer
chr4	129379544	129382088	chr4:129379544-129382088	.	.	129379544	129382088	0	1	2544	129379543	enhancer
chr11	53351267	53352199	chr11:53351267-53352199	.	.	53351267	53352199	0	1	932	53351262	enhancer
chr7	34569793	34571663	chr7:34569793-34571663	.	.	34569793	34571663	0	1	1870	34569790	enhancer
chr2	119857760	119858763	chr2:119857760-119858763	.	.	119857760	119858763	0	1	1003	119857759	enhancer
chr17	80482774	80482934	chr17:80482774-80482934	.	.	80482774	80482934	0	1	160	80482766	enhancer
chr11	63956022	63957298	chr11:63956022-63957298	.	.	63956022	63957298	0	1	1276	63956016	enhancer
chr6	84044908	84045552	chr6:84044908-84045552	.	.	84044908	84045552	0	1	644	84044900	enhancer
chr14	26638634	26639046	chr14:26638634-26639046	.	.	26638634	26639046	0	1	412	26638632	enhancer
chr11	96979462	96980926	chr11:96979462-96980926	.	.	96979462	96980926	0	1	1464	96979453	enhancer
chr6	125160144	125162420	chr6:125160144-125162420	.	.	125160144	125162420	0	1	2276	125160143	enhancer
chr12	17545373	17545604	chr12:17545373-17545604	.	.	17545373	17545604	0	1	231	17545372	enhancer
chr17	30880685	30881541	chr17:30880685-30881541	.	.	30880685	30881541	0	1	856	30880682	enhancer
chr15	98871705	98872732	chr15:98871705-98872732	.	.	98871705	98872732	0	1	1027	98871696	enhancer
chr17	26581131	26581365	chr17:26581131-26581365	.	.	26581131	26581365	0	1	234	26581129	enhancer
chr5	53469292	53471473	chr5:53469292-53471473	.	.	53469292	53471473	0	1	2181	53469287	enhancer
chr5	117413424	117413501	chr5:117413424-117413501	.	.	117413424	117413501	0	1	77	117413423	enhancer
chr8	125698855	125701333	chr8:125698855-125701333	.	.	125698855	125701333	0	1	2478	125698854	enhancer
chr11	117606715	117607653	chr11:117606715-117607653	.	.	117606715	117607653	0	1	938	117606714	enhancer
chr9	96230632	96231049	chr9:96230632-96231049	.	.	96230632	96231049	0	1	417	96230623	enhancer
chr12	86930649	86934007	chr12:86930649-86934007	.	.	86930649	86934007	0	1	3358	86930641	enhancer
chr5	113583569	113586896	chr5:113583569-113586896	.	.	113583569	113586896	0	1	3327	113583568	enhancer
chr16	7426127	7426732	chr16:7426127-7426732	.	.	7426127	7426732	0	1	605	7426120	enhancer
chr8	111056839	111057143	chr8:111056839-111057143	.	.	111056839	111057143	0	1	304	111056838	enhancer
chr4	155696170	155697597	chr4:155696170-155697597	.	.	155696170	155697597	0	1	1427	155696169	enhancer
[truncated: 57,899 more rows]

## Sheet: Table. S4 Primer list
Table. S4 Primer sequences for RT-qPCR analysis
Gene name	Primer probe	Sequence(5'-3')
Primer
Tbp	Forward	TGACTCCTGGAATTCCCATC
	Reverse	TTGCTGCTGCTGTCTTTGTT
Sox2	Forward	ACAGATGCAACCGATGCACC
	Reverse	TGGAGTTGTACTGCAGGGCG
Pou5f1	Forward	TCCCTACAGCAGATCACTCAC
	Reverse	CGCCGGTTACAGAACCATAC
Nanog	Forward	ACTTCGGGGAGGACTTTCTG
	Reverse	ATGGCTTTCCCTAGTGGCTT
Klf4	Forward	CTATGCAGGCTGTGGCAAAACC
	Reverse	TTGCGGTAGTGCCTGGTCAGTT
Pax6	Forward	CTTGGGAAATCCGAGACAGA
	Reverse	CTAGCCAGGTTGCGAAGAAC
Nestin	Forward	AGGGACCTTTGCAGATGGAA
	Reverse	CTTTCCTGGGGTCTCATGGT
Sox17	Forward	AAGAAACCCTAAACACAAACAGCG
	Reverse	TTTGTGGGAAGTGGGATCAAGAC
T(Brachyury)	Forward	CGGTGCTGAAGGTAAATGTGT
	Reverse	CGTTCACATATTTCCAGCGGT
Hirip3_negative control	Forward	ACAGGTCAGAAGGGCAAGG
	Reverse	GCAGCTGAAGTCCCTTTTCC
Tdp-43_negative control	Forward	CCAGGACGACACACAGAGAA
	Reverse	GCTTTTCCTTGCAGCCTCAA
Tdp-43	Forward	TCGTCTGGGCTTTGCTTAGA
	Reverse	CCCCTGGAAAACAACTGAGC
Tdp-43_eRNA_sense_1	Forward	TTCATGCGGTGTTGGGAATG
	Reverse	GAAGTTGACTGGAGCAAGCC
Tdp-43_eRNA_sense_2	Forward	TGGGTAGGTGAGACTGTTGT
	Reverse	GGGAGAGTTGGTGGGAGAAA
Tdp-43_eRNA_antisense_2	Forward	GGAATCTCAAGCACACAGGC
	Reverse	GGAAGGGTCTGATGTGGTCT
Tdp-43_eRNA_sense_3	Forward	AACCAAACCTGCTCTGTGTG
	Reverse	AGTTCCAGGGCAGCTGTAAT
Tdp-43_eRNA_sense_4	Forward	GCGCACAGATTACAGGCTAC
	Reverse	CGTGCTAAACCCGATTCAGG

## Sheet: Table. S5 shRNA list
Table. S5 shRNA Sequences for RNAi Experimental Analysis
Gene name	Sequence(5'-3')
shRNA
Tdp-43	GAATATGAAACCCAAGTGAAA
Tdp-43_eRNA_sense_1	GCGGTGTTGGGAATGGCATTT
Tdp-43_eRNA_sense_2	TAGGTGAGACTGTTGTTCAAT
Tdp-43_eRNA_antisense_2	ATGGCTTTCTAGCCTGGTAAC
Tdp-43_eRNA_sense_3	CTCCAGACTTCGGGAACTATA
Tdp-43_eRNA_sense_4	TTCGTAACCATTCTGAATTAA
